# Supplementary material for: Dietary essential amino acids restore liver metabolism in ovariectomized mice via hepatic estrogen receptor α
Source: Nat Commun. 2021 Nov 25;12:6883. doi: 10.1038/s41467-021-27272-x (PMC8617046; doi:10.1038/s41467-021-27272-x)
Supplement: Supplementary file 3 — Source Data [file 41467_2021_27272_MOESM3_ESM.xls]

## Sheet: SUMMARY
Sheet Names	Figure	Figure Title	Plot	Summary
Fig. 1b	Figure 1	Dietary EAA/BCAA mitigate the differences in liver transcriptome between SHAM-operated and OVX females.	1b	Cluster analysis of the functional networks significantly up-regulated by OVX in the liver of ERαf/f CTRL-fed females by RNA-Seq analysis.
Fig. 1c	Figure 1	Dietary EAA/BCAA mitigate the differences in liver transcriptome between SHAM-operated and OVX females.	1c	Cluster analysis of the functional networks significantly down-regulated by OVX in the liver of ERαf/f CTRL-fed females by RNA-Seq analysis.
Fig. 1d	Figure 1	Dietary EAA/BCAA mitigate the differences in liver transcriptome between SHAM-operated and OVX females.	1d	Venn diagram showing the genes differentially expressed in OVX versus SHAM mice. DEGs were identified by RNA-Seq in the liver of SHAM versus OVX ERαf/f females fed with CTRL or *AA diet.
Fig. 1e	Figure 1	Dietary EAA/BCAA mitigate the differences in liver transcriptome between SHAM-operated and OVX females.	1e	Distribution of genes up- and down-regulated by OVX measured by RNA-Seq analysis in the liver of ERαf/f females fed with CTRL or *AA diet
Fig. 1f	Figure 1	Dietary EAA/BCAA mitigate the differences in liver transcriptome between SHAM-operated and OVX females.	1f	Volcano plot of liver DEGs measured by RNA-Seq in SHAM and OVX ERαf/f females fed with CTRL diet. OVX/SHAM ratio of gene expression is shown on the X axis as Log2FC and significance is displayed on the Y axis as -Log10padj. Genes significantly up- and down-regulated with |FC|>1.5 and padj<0.1 by OVX.
Fig. 1g	Figure 1	Dietary EAA/BCAA mitigate the differences in liver transcriptome between SHAM-operated and OVX females.	1g	Volcano plot of liver DEGs measured by RNA-Seq in SHAM and OVX ERαf/f females fed with *AA diet. OVX/SHAM ratio of gene expression is shown on the X axis as Log2FC and significance is displayed on the Y axis as -Log10padj. Genes significantly up- and down-regulated with |FC|>1.5 and padj<0.1 by OVX.
Fig. 2a	Figure 2	Effect of the *AA diet on liver transcriptomic profile in females lacking estrogens.	2a	Heatmaps and clusters reporting the expression of the genes which expression was affected by OVX and “restored” by *AA diet.
Fig. 2b	Figure 2	Effect of the *AA diet on liver transcriptomic profile in females lacking estrogens.	2b	Cluster analysis of functional networks significantly enriched among the genes “restored” by *AA diet.
Fig. 2c	Figure 2	Effect of the *AA diet on liver transcriptomic profile in females lacking estrogens.	2c	Heatmaps reporting as Log2FC the mean expression of P450 genes which expression was affected by OVX and “restored” by *AA diet.
Fig. 2d	Figure 2	Effect of the *AA diet on liver transcriptomic profile in females lacking estrogens.	2d	Heatmaps reporting as Log2FC the mean expression of sulfotransferases which expression was affected by OVX and “restored” by *AA diet.
Fig. 2e	Figure 2	Effect of the *AA diet on liver transcriptomic profile in females lacking estrogens.	2e	Heatmaps reporting as Log2FC the mean expression of genes involved in transport which expression was affected by OVX and “restored” by *AA diet.
Fig. 2f	Figure 2	Effect of the *AA diet on liver transcriptomic profile in females lacking estrogens.	2f	Heatmaps reporting as Log2FC the mean expression of major urinary proteins which expression was affected by OVX and “restored” by *AA diet.
Fig. 2g	Figure 2	Effect of the *AA diet on liver transcriptomic profile in females lacking estrogens.	2g	Heatmaps reporting as Log2FC the mean expression of genes involved in Wnt signaling which expression was affected by OVX and “restored” by *AA diet.
Fig. 2h	Figure 2	Effect of the *AA diet on liver transcriptomic profile in females lacking estrogens.	2h	Heatmaps and clusters reporting the expression of the genes which expression was altered by OVX and “unchanged” by *AA diet.
Fig. 2i	Figure 2	Effect of the *AA diet on liver transcriptomic profile in females lacking estrogens.	2i	Cluster analysis of functional networks significantly enriched among the genes altered by OVX and "unchanged" by *AA diet.
Fig. 2j	Figure 2	Effect of the *AA diet on liver transcriptomic profile in females lacking estrogens.	2j	Heatmaps and clusters reporting the expression of the genes which expression was altered by OVX and “diverged” by *AA diet.
Fig. 2k	Figure 2	Effect of the *AA diet on liver transcriptomic profile in females lacking estrogens.	2k	Cluster analysis of functional networks significantly enriched among the genes altered by OVX and “diverged” by *AA diet.
Fig. 3b	Figure 3	Hepatic ERα mediates the *AA-induced metabolic benefits in females lacking estrogens.	3b	Body weight (BW) of SHAM and OVX ERαf/f females fed with CTRL or *AA diet measured weekly for 12 weeks and expressed as percentage versus time 0.
Fig. 3d	Figure 3	Hepatic ERα mediates the *AA-induced metabolic benefits in females lacking estrogens.	3d	Quantification of Oil Red O staining in the liver tissues of SHAM and OVX ERαf/f females fed with CTRL or *AA diet for 12 weeks. Data are expressed as percentages of the total section areas.
Fig. 3f	Figure 3	Hepatic ERα mediates the *AA-induced metabolic benefits in females lacking estrogens.	3f	Body weight (BW) of SHAM and OVX LERKO females fed with CTRL or *AA diet measured weekly for 12 weeks and expressed as percentage versus time 0.
Fig. 3h	Figure 3	Hepatic ERα mediates the *AA-induced metabolic benefits in females lacking estrogens.	3h	Quantification of Oil Red O staining in the liver tissues of SHAM and OVX LERKO females fed with CTRL or *AA diet for 12 weeks. Data are expressed as percentages of the total section areas.
Fig. 4b	Figure 4	Liver ERα is necessary to maximize the hepatic metabolic response to *AA diet.	4b	Venn diagram to compare the response to the *AA diet of ERαf/f and LERKO females.
Fig. 4c	Figure 4	Liver ERα is necessary to maximize the hepatic metabolic response to *AA diet.	4c	Distribution of genes up- and down-regulated by *AA diet in the liver of ERαf/f and LERKO females from RNA-Seq analysis.
Fig. 4d	Figure 4	Liver ERα is necessary to maximize the hepatic metabolic response to *AA diet.	4d	Volcano plot of DEGs identified by RNA-Seq in the liver of ERαf/f females fed with CTRL or *AA diet. *AA/CTRL ratio of gene expression is shown on the X axis as Log2FC and significance is displayed on the Y axis as -Log10padj.
Fig. 4e	Figure 4	Liver ERα is necessary to maximize the hepatic metabolic response to *AA diet.	4e	Volcano plot of DEGs identified by RNA-Seq in the liver of LERKO females fed with CTRL or *AA diet. *AA/CTRL ratio of gene expression is shown on the X axis as Log2FC and significance is displayed on the Y axis as -Log10padj.
Fig. 4f	Figure 4	Liver ERα is necessary to maximize the hepatic metabolic response to *AA diet.	4f	Gene ontology (GO) enrichment analysis generated with REVIGO. Scatterplots of GO terms obtained with Enrichr were related to the genes up-regulated by *AA diet exclusively in the liver of ERαf/f females.
Fig. 4g	Figure 4	Liver ERα is necessary to maximize the hepatic metabolic response to *AA diet.	4g	Gene ontology (GO) enrichment analysis generated with REVIGO. Scatterplots of GO terms obtained with Enrichr were related to the genes down-regulated by *AA diet exclusively in the liver of ERαf/f females.
Fig. 4h	Figure 4	Liver ERα is necessary to maximize the hepatic metabolic response to *AA diet.	4h	Gene ontology (GO) enrichment analysis generated with REVIGO. Scatterplots of GO terms obtained with Enrichr were related to the genes up-regulated by *AA diet exclusively in the liver of LERKO females.
Fig. 4i	Figure 4	Liver ERα is necessary to maximize the hepatic metabolic response to *AA diet.	4i	Gene ontology (GO) enrichment analysis generated with REVIGO. Scatterplots of GO terms obtained with Enrichr were related to the genes down-regulated by *AA diet exclusively in the liver of LERKO females.
Fig. 5a	Figure 5	Comparison of hepatic transcriptomes from different female genotypes and from males.	5a	Heatmap showing overall the DEGs from RNA-Seq analysis related to OVX and/or diet in ERαf/f and LERKO females.
Fig. 5b	Figure 5	Comparison of hepatic transcriptomes from different female genotypes and from males.	5b	Venn diagram summarizing the overlap between DEGs identified by RNA-Seq in the liver of male, fertile female and OVX female ERαf/f mice.
Fig. 5c	Figure 5	Comparison of hepatic transcriptomes from different female genotypes and from males.	5c	Heatmaps reporting as Log2FC the mean expression of P450s differentially expressed in the livers of OVX ERαf/f females and in the livers of ERαf/f males with respect to fertile ERαf/f femalesfrom RNA-Seq analysis.
Fig. 5d	Figure 5	Comparison of hepatic transcriptomes from different female genotypes and from males.	5d	Heatmaps reporting as Log2FC the mean expression of MUPs differentially expressed in the livers of OVX ERαf/f females and in the livers of ERαf/f males with respect to fertile ERαf/f females from RNA-Seq analysis.
Fig. 5e	Figure 5	Comparison of hepatic transcriptomes from different female genotypes and from males.	5e	Heatmaps reporting as Log2FC the mean expression of sulfotransferases differentially expressed in the livers of OVX ERαf/f females and in the livers of ERαf/f males with respect to fertile ERαf/f females from RNA-Seq analysis.
Suppl. Fig. 1a	Suppl. Figure 1	Composition of CTRL and *AA diets.	1a	Pie charts showing the composition of CTRL diet as Kcal%.
Suppl. Fig. 1b	Suppl. Figure 1	Composition of CTRL and *AA diets.	1b	Pie charts showing the composition of *AA diet as Kcal%.
Suppl. Fig. 1c	Suppl. Figure 1	Composition of CTRL and *AA diets.	1c	Amino acid content of the *AA diet expressed as percentage versus CTRL diet.
Suppl. Fig. 2a	Suppl. Figure 2	Enrichment analysis of DEGs measured in the liver of OVX ERαf/f females.	2a	Heatmaps reporting as Log2FC the expression of genes altered by OVX in the liver of ERαf/f females and associated with lipid biosynthetic process from RNA-Seq analysis.
Suppl. Fig. 2b	Suppl. Figure 2	Enrichment analysis of DEGs measured in the liver of OVX ERαf/f females.	2b	Heatmaps reporting as Log2FC the expression of genes altered by OVX in the liver of ERαf/f females and associated with acyl-CoA metabolic process from RNA-Seq analysis.
Suppl. Fig. 2c	Suppl. Figure 2	Enrichment analysis of DEGs measured in the liver of OVX ERαf/f females.	2c	Heatmaps reporting as Log2FC the expression of genes altered by OVX in the liver of ERαf/f females and associated with fatty acid β-oxidation from RNA-Seq analysis.
Suppl. Fig. 2d	Suppl. Figure 2	Enrichment analysis of DEGs measured in the liver of OVX ERαf/f females.	2d	Heatmaps reporting as Log2FC the expression of genes altered by OVX in the liver of ERαf/f females and associated with mitochondrial ATP synthesis coupled electron transport from RNA-Seq analysis.
Suppl. Fig. 2e	Suppl. Figure 2	Enrichment analysis of DEGs measured in the liver of OVX ERαf/f females.	2e	Heatmaps reporting as Log2FC the expression of genes altered by OVX in the liver of ERαf/f females and associated with Wnt signaling pathway from RNA-Seq analysis.
Suppl. Fig. 4a	Suppl. Figure 4	Enrichment analysis of DEGs whose expression resulted “unchanged” or “diverged” by *AA diet in the liver of OVX ERαf/f females.	4a	Cluster analysis of KEGG networks from RNA-Seq significantly enriched among the genes “unchanged” by *AA diet in the liver of OVX ERαf/f females.
Suppl. Fig. 4b	Suppl. Figure 4	Enrichment analysis of DEGs whose expression resulted “unchanged” or “diverged” by *AA diet in the liver of OVX ERαf/f females.	4b	Heatmaps reporting as Log2FC the expression of the "diverged" genes involved in fatty acid and cholesterol metabolic process.
Suppl. Fig. 4c	Suppl. Figure 4	Enrichment analysis of DEGs whose expression resulted “unchanged” or “diverged” by *AA diet in the liver of OVX ERαf/f females.	4c	Heatmaps reporting as Log2FC the expression of the “diverged” genes involved in the regulation of immune response.
Suppl. Fig. 5a	Suppl. Figure 5	Systemic response to *AA diet.	5a	BW (expressed as % versus time 0) of SHAM and OVX ERαf/f and LERKO females fed with CTRL or *AA diet measured at the end of the 12 weeks long experiment.
Suppl. Fig. 5b	Suppl. Figure 5	Systemic response to *AA diet.	5b	Food intake expressed as g/day/mouse measured along the 3 month-long experiment.
Suppl. Fig. 5c	Suppl. Figure 5	Systemic response to *AA diet.	5c	Food intake normalized over body weight (BW) expressed as g/g.
Suppl. Fig. 5d	Suppl. Figure 5	Systemic response to *AA diet.	5d	Feeding efficiency expressed as ΔBW/ΔFI (ΔBody weight/ΔFood intake).
Suppl. Fig. 6a	Suppl. Figure 6	Dietary treatment did not affect the hepatic expression of ERs.	6a	mRNA content of Esr1 (codifying for ERα) measured by RTPCR in the liver of SHAM and OVX ERαf/f and LERKO females fed with CTRL or *AA diet.
Suppl. Fig. 6b	Suppl. Figure 6	Dietary treatment did not affect the hepatic expression of ERs.	6b	Relative expression of mRNA content of Esr1 (codifying for ERα), Esr2 (codifying for ERβ), and Gper1 (codifying for GPR30) measured by RNA-Seq in the liver of SHAM and OVX ERαf/f and LERKO females fed with CTRL or *AA diet.
Suppl. Fig. 6c	Suppl. Figure 6	Dietary treatment did not affect the hepatic expression of ERs.	6c	Representative western blot and semiquantitative analysis of ERα protein in liver extracts from SHAM and OVX ERαf/f and LERKO females fed with CTRL or *AA diet.
Suppl. Fig. 7a	Suppl. Figure 7	Circulating levels of metabolic and inflammatory markers.	7a	Circulating levels of glucose measured in the plasma of SHAM and OVX ERαf/f and LERKO females fed with CTRL or *AA diet.
Suppl. Fig. 7b	Suppl. Figure 7	Circulating levels of metabolic and inflammatory markers.	7b	Circulating levels of triglycerides (TG) measured in the plasma of SHAM and OVX ERαf/f and LERKO females fed with CTRL or *AA diet.
Suppl. Fig. 7c	Suppl. Figure 7	Circulating levels of metabolic and inflammatory markers.	7c	Circulating levels of cholesterol (CH) measured in the plasma of SHAM and OVX ERαf/f and LERKO females fed with CTRL or *AA diet.
Suppl. Fig. 7d	Suppl. Figure 7	Circulating levels of metabolic and inflammatory markers.	7d	Circulating levels of leptin measured in the plasma of SHAM and OVX ERαf/f and LERKO females fed with CTRL or *AA diet.
Suppl. Fig. 7e	Suppl. Figure 7	Circulating levels of metabolic and inflammatory markers.	7e	Circulating levels of interleukin 6 (IL-6) measured in the plasma of SHAM and OVX ERαf/f and LERKO females fed with CTRL or *AA diet.
Suppl. Fig. 7f	Suppl. Figure 7	Circulating levels of metabolic and inflammatory markers.	7f	Circulating levels of interleukin 1β (IL-1β) measured in the plasma of SHAM and OVX ERαf/f and LERKO females fed with CTRL or *AA diet.
Suppl. Fig. 7g	Suppl. Figure 7	Circulating levels of metabolic and inflammatory markers.	7g	Circulating levels of tumor necrosis factor α (TNFα) measured in the plasma of SHAM and OVX ERαf/f and LERKO females fed with CTRL or *AA diet.
Suppl. Fig. 8a	Suppl. Figure 8	*AA-induced changes in the liver of SHAM females.	8a	Heatmaps reporting as Log2FC the expression of genes modulated by *AA diet exclusively in the liver of ERαf/f females and associated with ATP synthesis/metabolism and mitochondrial respiratory chain from RNA-Seq analysis.
Suppl. Fig. 8b	Suppl. Figure 8	*AA-induced changes in the liver of SHAM females.	8b	Heatmaps reporting as Log2FC the expression of genes modulated by *AA diet exclusively in the liver of ERαf/f females and associated with β-catenin TCF assembly pathway from RNA-Seq analysis.
Suppl. Fig. 8c	Suppl. Figure 8	*AA-induced changes in the liver of SHAM females.	8c	Heatmaps reporting as Log2FC the expression of genes modulated by *AA diet exclusively in the liver of ERαf/f females and associated with cell cycle from RNA-Seq analysis.
Suppl. Fig. 8d	Suppl. Figure 8	*AA-induced changes in the liver of SHAM females.	8d	Heatmaps reporting as Log2FC the expression of genes modulated by *AA diet exclusively in the liver of ERαf/f females and associated with regulation of transcription from RNA-Seq analysis.
Suppl. Fig. 8e	Suppl. Figure 8	*AA-induced changes in the liver of SHAM females.	8e	Heatmaps reporting as Log2FC the expression of genes modulated by *AA diet exclusively in the liver of LERKO females and associated with DNA repair from RNA-Seq analysis.
Suppl. Fig. 8f	Suppl. Figure 8	*AA-induced changes in the liver of SHAM females.	8f	Heatmaps reporting as Log2FC the expression of genes modulated by *AA diet exclusively in the liver of LERKO females and associated with TGF-β1 signaling pathway from RNA-Seq analysis.
Suppl. Fig. 8g	Suppl. Figure 8	*AA-induced changes in the liver of SHAM females.	8g	Heatmaps reporting as Log2FC the expression of genes modulated by *AA diet exclusively in the liver of LERKO females and associated with collagen metabolism from RNA-Seq analysis.
Suppl. Fig. 8h	Suppl. Figure 8	*AA-induced changes in the liver of SHAM females.	8h	Heatmaps reporting as Log2FC the expression of genes modulated by *AA diet exclusively in the liver of LERKO females and associated with extracellular matrix organization from RNA-Seq analysis.
Suppl. Fig. 9	Suppl. Figure 9	AA diet-induced changes in the liver of OVX females: comparison between ERαf/f and LERKO females.	9	Graph summarizing the number of genes “restored”, “unchanged”, and “diverged” by *AA diet in ERαf/f and LERKO OVX females obtained with cluster analysis performed with Genesis software.
Suppl. Fig. 10	Suppl. Figure 10	OVX but not *AA diet significantly affects the uterus weight.	10	Graph summarizing the changes in uterus weight after OVX in ERαf/f and LERKO females fed with CTRL or *AA diet.

## Sheet: Fig 1b
Raw sequencing data are deposited in BioProject (ID: ph4b9).
GOID	Term PValue Corrected with Bonferroni step down	GOTerm	Ontology Source	Term PValue	Term PValue Corrected with Bonferroni step down	Group PValue	Group PValue Corrected with Bonferroni step down	GOLevels	GOGroups	% Associated Genes	Nr. Genes	Associated Genes Found
GO:0006629	1.63863e-11	lipid metabolic process	GO_BiologicalProcess-GOA_23.02.2017_10h01	7.51664e-14	1.63863e-11	6.16647e-14	3.69988e-13	[3]	Group0	4.80456	59	[9130409I23Rik, Abhd6, Acaa1b, Acaa2, Acot1, Acot2, Acot4, Acox1, Agap2, Aldh1a1, Angptl4, Bdh2, Ces1d, Chpt1, Cyp2c54, Cyp2c67, Cyp2d11, Cyp2d9, Cyp4a10, Cyp4a12a, Cyp4a32, Cyp7b1, Ddhd2, Decr1, Eci1, Egfr, Elovl3, Elovl6, Ephx2, Etfb, Etfbkmt, Fam213b, Far1, Fdx1, Fitm1, Fitm2, Fmc1, G6pc, Gde1, Gk, Gpat4, Gpcpd1, Hsd3b2, Hsd3b5, Insig2, Ip6k2, Lpin1, Lpin2, Mup11, Mup20, Mup3, Mup7, Mup9, Pdk4…
GO:0008610	5.04052e-06	lipid biosynthetic process	GO_BiologicalProcess-GOA_23.02.2017_10h01	2.41173e-08	5.04052e-06	6.16647e-14	3.69988e-13	[4]	Group0	5.37037	29	[9130409I23Rik, Abhd6, Aldh1a1, Ces1d, Chpt1, Cyp7b1, Elovl3, Elovl6, Fam213b, Far1, Fdx1, Fitm1, Fitm2, Gpat4, Hsd3b2, Hsd3b5, Insig2, Lpin1, Lpin2, Mup11, Mup20, Mup3, Mup7, Mup9, Pdk4, Pik3c2a, Scp2, Slc45a3, Thrsp]
GO:0044283	0.0077034	small molecule biosynthetic process	GO_BiologicalProcess-GOA_23.02.2017_10h01	4.09756e-05	0.0077034	6.16647e-14	3.69988e-13	[4]	Group0	4.42105	21	[Aldh1a1, Asnsd1, Ces1d, Cry1, Cyp7b1, Elovl3, Elovl6, Fam213b, G6pc, Insig2, Mup11, Mup20, Mup3, Mup7, Mup9, P2ry1, Pdk4, Pdxk, Scp2, Slc45a3, Vkorc1]
GO:0019216	0.000588773	regulation of lipid metabolic process	GO_BiologicalProcess-GOA_23.02.2017_10h01	2.88614e-06	0.000588773	6.16647e-14	3.69988e-13	[4, 5]	Group0	5.94059	18	[Abhd6, Agap2, Angptl4, Ephx2, Etfbkmt, Fitm2, Fmc1, Gk, Insig2, Mup11, Mup20, Mup3, Mup7, Mup9, Pdk4, Scp2, Slc45a3, Thrsp]
GO:0046890	0.00633894	regulation of lipid biosynthetic process	GO_BiologicalProcess-GOA_23.02.2017_10h01	3.33628e-05	0.00633894	6.16647e-14	3.69988e-13	[4, 5, 6]	Group0	7.43243	11	[Abhd6, Fitm2, Insig2, Mup11, Mup20, Mup3, Mup7, Mup9, Pdk4, Slc45a3, Thrsp]
GO:1901568	0.0431651	fatty acid derivative metabolic process	GO_BiologicalProcess-GOA_23.02.2017_10h01	0.000273197	0.0431651	3.59466e-12	1.43786e-11	[3]	Group1	7.84314	8	[Acox1, Cyp2c54, Cyp2c67, Cyp2d11, Cyp2d9, Cyp4a10, Cyp4a32, Fam213b]
GO:0006690	0.0431651	icosanoid metabolic process	GO_BiologicalProcess-GOA_23.02.2017_10h01	0.000273197	0.0431651	3.59466e-12	1.43786e-11	[4, 6, 7]	Group1	7.84314	8	[Acox1, Cyp2c54, Cyp2c67, Cyp2d11, Cyp2d9, Cyp4a10, Cyp4a32, Fam213b]
GO:0006631	7.26232e-10	fatty acid metabolic process	GO_BiologicalProcess-GOA_23.02.2017_10h01	3.36218e-12	7.26232e-10	3.59466e-12	1.43786e-11	[4, 5, 7, 8]	Group1	7.85908	29	[Acaa1b, Acaa2, Acot1, Acot2, Acot4, Acox1, Bdh2, Ces1d, Cyp2c54, Cyp2c67, Cyp2d11, Cyp2d9, Cyp4a10, Cyp4a12a, Cyp4a32, Decr1, Eci1, Elovl3, Elovl6, Etfb, Etfbkmt, Fam213b, Gk, Gpat4, Insig2, Lpin1, Lpin2, Pdk4, Slc45a3]
GO:0001676	5.85427e-05	long-chain fatty acid metabolic process	GO_BiologicalProcess-GOA_23.02.2017_10h01	2.82815e-07	5.85427e-05	3.59466e-12	1.43786e-11	[5, 6, 8, 9]	Group1	12.0879	11	[Acot1, Acot2, Acot4, Cyp2c54, Cyp2c67, Cyp2d11, Cyp2d9, Cyp4a10, Cyp4a32, Elovl6, Fam213b]
GO:0033559	0.0170653	unsaturated fatty acid metabolic process	GO_BiologicalProcess-GOA_23.02.2017_10h01	9.48073e-05	0.0170653	3.59466e-12	1.43786e-11	[5, 6, 8, 9]	Group1	8.03571	9	[Acox1, Cyp2c54, Cyp2c67, Cyp2d11, Cyp2d9, Cyp4a10, Cyp4a32, Elovl3, Fam213b]
GO:0006790	0.0113192	sulfur compound metabolic process	GO_BiologicalProcess-GOA_23.02.2017_10h01	6.11851e-05	0.0113192	0.000135278	0.000135278	[3]	Group2	5.37634	15	[Acot1, Acot2, Acot4, Ces1d, Chst13, Far1, Gpat4, Gpc1, Mat2a, Mgst1, Nat8, Nox4, Nudt7, Pdk4, Scp2]
GO:0051186	0.039106	cofactor metabolic process	GO_BiologicalProcess-GOA_23.02.2017_10h01	0.000245949	0.039106	0.000135278	0.000135278	[3]	Group2	4.54545	16	[Acot1, Acot2, Acot4, Alas2, Bdh2, Ces1d, Far1, Gpat4, Mat2a, Mmadhc, Nudt7, Pdk4, Pdxk, Pfkfb2, Scp2, Vkorc1]
GO:0035383	0.000739597	thioester metabolic process	GO_BiologicalProcess-GOA_23.02.2017_10h01	3.67959e-06	0.000739597	0.000135278	0.000135278	[3, 4]	Group2	12	9	[Acot1, Acot2, Acot4, Ces1d, Far1, Gpat4, Nudt7, Pdk4, Scp2]
GO:0006732	0.0444037	coenzyme metabolic process	GO_BiologicalProcess-GOA_23.02.2017_10h01	0.000282826	0.0444037	0.000135278	0.000135278	[4]	Group2	4.8951	14	[Acot1, Acot2, Acot4, Ces1d, Far1, Gpat4, Mat2a, Mmadhc, Nudt7, Pdk4, Pdxk, Pfkfb2, Scp2, Vkorc1]
GO:0006637	0.000739597	acyl-CoA metabolic process	GO_BiologicalProcess-GOA_23.02.2017_10h01	3.67959e-06	0.000739597	0.000135278	0.000135278	[4, 5]	Group2	12	9	[Acot1, Acot2, Acot4, Ces1d, Far1, Gpat4, Nudt7, Pdk4, Scp2]
GO:0044255	3.57472e-09	cellular lipid metabolic process	GO_BiologicalProcess-GOA_23.02.2017_10h01	1.67043e-11	3.57472e-09	1.67043e-11	5.0113e-11	[3, 4]	Group3	4.98915	46	[9130409I23Rik, Abhd6, Acaa1b, Acaa2, Acot1, Acot2, Acot4, Acox1, Agap2, Aldh1a1, Bdh2, Ces1d, Chpt1, Cyp2c54, Cyp2c67, Cyp2d11, Cyp2d9, Cyp4a10, Cyp4a12a, Cyp4a32, Ddhd2, Decr1, Eci1, Egfr, Elovl3, Elovl6, Ephx2, Etfb, Etfbkmt, Fam213b, Far1, Fitm1, Fitm2, G6pc, Gk, Gpat4, Gpcpd1, Insig2, Ip6k2, Lpin1, Lpin2, Pdk4, Pik3c2a, Retsat, Slc45a3, Thrsp]
GO:0006638	0.0007176	neutral lipid metabolic process	GO_BiologicalProcess-GOA_23.02.2017_10h01	3.55247e-06	0.0007176	1.67043e-11	5.0113e-11	[4, 5]	Group3	9.40171	11	[Abhd6, Ces1d, Ddhd2, Fitm2, G6pc, Gk, Gpat4, Insig2, Lpin1, Lpin2, Thrsp]
GO:0046486	0.0130606	glycerolipid metabolic process	GO_BiologicalProcess-GOA_23.02.2017_10h01	7.13691e-05	0.0130606	1.67043e-11	5.0113e-11	[4, 5]	Group3	5.06329	16	[Abhd6, Ces1d, Chpt1, Ddhd2, Far1, Fitm2, G6pc, Gk, Gpat4, Gpcpd1, Insig2, Ip6k2, Lpin1, Lpin2, Pik3c2a, Thrsp]
GO:0046460	0.0353935	neutral lipid biosynthetic process	GO_BiologicalProcess-GOA_23.02.2017_10h01	0.000214506	0.0353935	1.67043e-11	5.0113e-11	[4, 5, 6]	Group3	14.7059	5	[Fitm2, Gpat4, Lpin1, Lpin2, Thrsp]
GO:0006639	0.000608832	acylglycerol metabolic process	GO_BiologicalProcess-GOA_23.02.2017_10h01	2.99917e-06	0.000608832	1.67043e-11	5.0113e-11	[5, 6]	Group3	9.56522	11	[Abhd6, Ces1d, Ddhd2, Fitm2, G6pc, Gk, Gpat4, Insig2, Lpin1, Lpin2, Thrsp]
GO:0046463	0.0353935	acylglycerol biosynthetic process	GO_BiologicalProcess-GOA_23.02.2017_10h01	0.000214506	0.0353935	1.67043e-11	5.0113e-11	[5, 6, 7]	Group3	14.7059	5	[Fitm2, Gpat4, Lpin1, Lpin2, Thrsp]
GO:0006641	0.00633445	triglyceride metabolic process	GO_BiologicalProcess-GOA_23.02.2017_10h01	3.31647e-05	0.00633445	1.67043e-11	5.0113e-11	[6, 7]	Group3	9.18367	9	[Ddhd2, Fitm2, G6pc, Gk, Gpat4, Insig2, Lpin1, Lpin2, Thrsp]
GO:0019432	0.0271074	triglyceride biosynthetic process	GO_BiologicalProcess-GOA_23.02.2017_10h01	0.000159455	0.0271074	1.67043e-11	5.0113e-11	[6, 7, 8]	Group3	15.625	5	[Fitm2, Gpat4, Lpin1, Lpin2, Thrsp]
GO:0006818	0.0014757	hydrogen transport	GO_BiologicalProcess-GOA_23.02.2017_10h01	7.45303e-06	0.0014757	0.000123369	0.000246738	[4, 5]	Group4	7.94702	12	[Atp5e, Atp5g3, Atp5l, Coa6, Cox5a, Cox6c, Cox7a2, Gm10250, Ndufa4, Tmsb4x, Uqcr10, Uqcrfs1]
GO:0009123	0.0369083	nucleoside monophosphate metabolic process	GO_BiologicalProcess-GOA_23.02.2017_10h01	0.000227829	0.0369083	0.000123369	0.000246738	[5, 6, 7]	Group4	5	14	[Ak4, Atp5e, Atp5g3, Atp5l, Coa6, Cox5a, Gm10250, Ndufb6, Pfkfb2, Slc25a33, Tefm, Tmsb4x, Upp1, Uqcr10]
GO:0015992	0.00138534	proton transport	GO_BiologicalProcess-GOA_23.02.2017_10h01	6.9615e-06	0.00138534	0.000123369	0.000246738	[5, 6, 7]	Group4	8	12	[Atp5e, Atp5g3, Atp5l, Coa6, Cox5a, Cox6c, Cox7a2, Gm10250, Ndufa4, Tmsb4x, Uqcr10, Uqcrfs1]
GO:0009126	0.0496135	purine nucleoside monophosphate metabolic process	GO_BiologicalProcess-GOA_23.02.2017_10h01	0.000326405	0.0496135	0.000123369	0.000246738	[6, 7, 8]	Group4	5.07812	13	[Ak4, Atp5e, Atp5g3, Atp5l, Coa6, Cox5a, Gm10250, Ndufb6, Pfkfb2, Slc25a33, Tefm, Tmsb4x, Uqcr10]
GO:0009144	0.03719	purine nucleoside triphosphate metabolic process	GO_BiologicalProcess-GOA_23.02.2017_10h01	0.000230994	0.03719	0.000123369	0.000246738	[6, 7, 8]	Group4	5.26316	13	[Ak4, Atp5e, Atp5g3, Atp5l, Coa6, Cox5a, Gm10250, Ndufb6, Pfkfb2, Slc25a33, Tefm, Tmsb4x, Uqcr10]
GO:0009161	0.0240997	ribonucleoside monophosphate metabolic process	GO_BiologicalProcess-GOA_23.02.2017_10h01	0.000139304	0.0240997	0.000123369	0.000246738	[6, 7, 8]	Group4	5.24345	14	[Ak4, Atp5e, Atp5g3, Atp5l, Coa6, Cox5a, Gm10250, Ndufb6, Pfkfb2, Slc25a33, Tefm, Tmsb4x, Upp1, Uqcr10]
GO:0009199	0.0361935	ribonucleoside triphosphate metabolic process	GO_BiologicalProcess-GOA_23.02.2017_10h01	0.000222046	0.0361935	0.000123369	0.000246738	[6, 7, 8]	Group4	5.28455	13	[Ak4, Atp5e, Atp5g3, Atp5l, Coa6, Cox5a, Gm10250, Ndufb6, Pfkfb2, Slc25a33, Tefm, Tmsb4x, Uqcr10]
GO:1902600	0.000330028	hydrogen ion transmembrane transport	GO_BiologicalProcess-GOA_23.02.2017_10h01	1.60989e-06	0.000330028	0.000123369	0.000246738	[6, 7, 8]	Group4	10.1852	11	[Atp5e, Atp5g3, Atp5l, Coa6, Cox5a, Cox6c, Cox7a2, Gm10250, Ndufa4, Uqcr10, Uqcrfs1]
GO:0009167	0.0484131	purine ribonucleoside monophosphate metabolic process	GO_BiologicalProcess-GOA_23.02.2017_10h01	0.000314371	0.0484131	0.000123369	0.000246738	[7, 8, 9]	Group4	5.09804	13	[Ak4, Atp5e, Atp5g3, Atp5l, Coa6, Cox5a, Gm10250, Ndufb6, Pfkfb2, Slc25a33, Tefm, Tmsb4x, Uqcr10]
GO:0009205	0.0281107	purine ribonucleoside triphosphate metabolic process	GO_BiologicalProcess-GOA_23.02.2017_10h01	0.000167326	0.0281107	0.000123369	0.000246738	[7, 8, 9]	Group4	5.43933	13	[Ak4, Atp5e, Atp5g3, Atp5l, Coa6, Cox5a, Gm10250, Ndufb6, Pfkfb2, Slc25a33, Tefm, Tmsb4x, Uqcr10]
GO:0046034	0.0112665	ATP metabolic process	GO_BiologicalProcess-GOA_23.02.2017_10h01	6.05726e-05	0.0112665	0.000123369	0.000246738	[7, 8, 9, 10]	Group4	6.01852	13	[Ak4, Atp5e, Atp5g3, Atp5l, Coa6, Cox5a, Gm10250, Ndufb6, Pfkfb2, Slc25a33, Tefm, Tmsb4x, Uqcr10]
GO:0006629	1.63863e-11	lipid metabolic process	GO_BiologicalProcess-GOA_23.02.2017_10h01	7.51664e-14	1.63863e-11	3.37266e-19	2.36086e-18	[3]	Group5	4.80456	59	[9130409I23Rik, Abhd6, Acaa1b, Acaa2, Acot1, Acot2, Acot4, Acox1, Agap2, Aldh1a1, Angptl4, Bdh2, Ces1d, Chpt1, Cyp2c54, Cyp2c67, Cyp2d11, Cyp2d9, Cyp4a10, Cyp4a12a, Cyp4a32, Cyp7b1, Ddhd2, Decr1, Eci1, Egfr, Elovl3, Elovl6, Ephx2, Etfb, Etfbkmt, Fam213b, Far1, Fdx1, Fitm1, Fitm2, Fmc1, G6pc, Gde1, Gk, Gpat4, Gpcpd1, Hsd3b2, Hsd3b5, Insig2, Ip6k2, Lpin1, Lpin2, Mup11, Mup20, Mup3, Mup7, Mup9, Pdk4…
GO:0044281	4.50321e-15	small molecule metabolic process	GO_BiologicalProcess-GOA_23.02.2017_10h01	2.05626e-17	4.50321e-15	3.37266e-19	2.36086e-18	[3]	Group5	4.47598	82	[Abcg2, Acaa1b, Acaa2, Acot1, Acot2, Acot4, Acox1, Ak4, Aldh1a1, Aldh1a7, Asnsd1, Aspa, Atp5e, Atp5g3, Atp5l, Bdh2, Carmil1, Ces1d, Chst13, Coa6, Cox5a, Cry1, Cyp2c54, Cyp2c67, Cyp2d11, Cyp2d9, Cyp4a10, Cyp4a12a, Cyp4a32, Cyp7b1, Decr1, Eci1, Elovl3, Elovl6, Epha2, Ephx2, Etfb, Etfbkmt, Fam213b, Far1, Fdx1, G6pc, Gda, Gk, Glyat, Gm10250, Gpat4, Gpc1, Insig2, Lars2, Lpin1, Lpin2, Mars2, Mat2a, Mma…
GO:0006082	1.96679e-08	organic acid metabolic process	GO_BiologicalProcess-GOA_23.02.2017_10h01	9.23375e-11	1.96679e-08	3.37266e-19	2.36086e-18	[3, 4]	Group5	4.81283	45	[Abcg2, Acaa1b, Acaa2, Acot1, Acot2, Acot4, Acox1, Aldh1a1, Asnsd1, Aspa, Bdh2, Carmil1, Ces1d, Chst13, Cyp2c54, Cyp2c67, Cyp2d11, Cyp2d9, Cyp4a10, Cyp4a12a, Cyp4a32, Cyp7b1, Decr1, Eci1, Elovl3, Elovl6, Etfb, Etfbkmt, Fam213b, G6pc, Gk, Glyat, Gpat4, Gpc1, Insig2, Lars2, Lpin1, Lpin2, Mars2, Nox4, Pdk4, Pfkfb2, Slc45a3, Ugt1a9, Ugt2b1]
GO:0044255	3.57472e-09	cellular lipid metabolic process	GO_BiologicalProcess-GOA_23.02.2017_10h01	1.67043e-11	3.57472e-09	3.37266e-19	2.36086e-18	[3, 4]	Group5	4.98915	46	[9130409I23Rik, Abhd6, Acaa1b, Acaa2, Acot1, Acot2, Acot4, Acox1, Agap2, Aldh1a1, Bdh2, Ces1d, Chpt1, Cyp2c54, Cyp2c67, Cyp2d11, Cyp2d9, Cyp4a10, Cyp4a12a, Cyp4a32, Ddhd2, Decr1, Eci1, Egfr, Elovl3, Elovl6, Ephx2, Etfb, Etfbkmt, Fam213b, Far1, Fitm1, Fitm2, G6pc, Gk, Gpat4, Gpcpd1, Insig2, Ip6k2, Lpin1, Lpin2, Pdk4, Pik3c2a, Retsat, Slc45a3, Thrsp]
GO:0008610	5.04052e-06	lipid biosynthetic process	GO_BiologicalProcess-GOA_23.02.2017_10h01	2.41173e-08	5.04052e-06	3.37266e-19	2.36086e-18	[4]	Group5	5.37037	29	[9130409I23Rik, Abhd6, Aldh1a1, Ces1d, Chpt1, Cyp7b1, Elovl3, Elovl6, Fam213b, Far1, Fdx1, Fitm1, Fitm2, Gpat4, Hsd3b2, Hsd3b5, Insig2, Lpin1, Lpin2, Mup11, Mup20, Mup3, Mup7, Mup9, Pdk4, Pik3c2a, Scp2, Slc45a3, Thrsp]
GO:0016042	0.00416646	lipid catabolic process	GO_BiologicalProcess-GOA_23.02.2017_10h01	2.15879e-05	0.00416646	3.37266e-19	2.36086e-18	[4]	Group5	5.59441	16	[Abhd6, Acaa2, Acox1, Bdh2, Ces1d, Cyp4a10, Cyp4a32, Ddhd2, Decr1, Eci1, Etfb, Etfbkmt, Fmc1, Gpcpd1, Lpin1, Lpin2]
GO:0044282	0.0101238	small molecule catabolic process	GO_BiologicalProcess-GOA_23.02.2017_10h01	5.41382e-05	0.0101238	3.37266e-19	2.36086e-18	[4]	Group5	5.43478	15	[Acaa2, Acot4, Acox1, Aldh1a7, Bdh2, Ces1d, Cyp4a10, Cyp4a32, Decr1, Eci1, Etfb, Etfbkmt, Gk, Lpin1, Lpin2]
GO:0016054	0.0036565	organic acid catabolic process	GO_BiologicalProcess-GOA_23.02.2017_10h01	1.87513e-05	0.0036565	3.37266e-19	2.36086e-18	[4, 5]	Group5	6.73575	13	[Acaa2, Acot4, Acox1, Bdh2, Ces1d, Cyp4a10, Cyp4a32, Decr1, Eci1, Etfb, Etfbkmt, Lpin1, Lpin2]
GO:0043436	1.23189e-07	oxoacid metabolic process	GO_BiologicalProcess-GOA_23.02.2017_10h01	5.81082e-10	1.23189e-07	3.37266e-19	2.36086e-18	[4, 5]	Group5	4.6841	43	[Abcg2, Acaa1b, Acaa2, Acot1, Acot2, Acot4, Acox1, Aldh1a1, Asnsd1, Aspa, Bdh2, Ces1d, Chst13, Cyp2c54, Cyp2c67, Cyp2d11, Cyp2d9, Cyp4a10, Cyp4a12a, Cyp4a32, Cyp7b1, Decr1, Eci1, Elovl3, Elovl6, Etfb, Etfbkmt, Fam213b, Gk, Glyat, Gpat4, Gpc1, Insig2, Lars2, Lpin1, Lpin2, Mars2, Nox4, Pdk4, Pfkfb2, Slc45a3, Ugt1a9, Ugt2b1]
GO:0044242	8.07987e-05	cellular lipid catabolic process	GO_BiologicalProcess-GOA_23.02.2017_10h01	3.92227e-07	8.07987e-05	3.37266e-19	2.36086e-18	[4, 5]	Group5	8.15217	15	[Abhd6, Acaa2, Acox1, Bdh2, Ces1d, Cyp4a10, Cyp4a32, Ddhd2, Decr1, Eci1, Etfb, Etfbkmt, Gpcpd1, Lpin1, Lpin2]
GO:0046486	0.0130606	glycerolipid metabolic process	GO_BiologicalProcess-GOA_23.02.2017_10h01	7.13691e-05	0.0130606	3.37266e-19	2.36086e-18	[4, 5]	Group5	5.06329	16	[Abhd6, Ces1d, Chpt1, Ddhd2, Far1, Fitm2, G6pc, Gk, Gpat4, Gpcpd1, Insig2, Ip6k2, Lpin1, Lpin2, Pik3c2a, Thrsp]
GO:0034440	0.0201333	lipid oxidation	GO_BiologicalProcess-GOA_23.02.2017_10h01	0.000114394	0.0201333	3.37266e-19	2.36086e-18	[4, 5, 6]	Group5	8.88889	8	[Acaa2, Acox1, Bdh2, Decr1, Eci1, Etfb, Etfbkmt, Pdk4]
GO:0019752	1.5009e-07	carboxylic acid metabolic process	GO_BiologicalProcess-GOA_23.02.2017_10h01	7.11329e-10	1.5009e-07	3.37266e-19	2.36086e-18	[5, 6]	Group5	4.80657	41	[Abcg2, Acaa1b, Acaa2, Acot1, Acot2, Acot4, Acox1, Aldh1a1, Asnsd1, Aspa, Bdh2, Ces1d, Cyp2c54, Cyp2c67, Cyp2d11, Cyp2d9, Cyp4a10, Cyp4a12a, Cyp4a32, Cyp7b1, Decr1, Eci1, Elovl3, Elovl6, Etfb, Etfbkmt, Fam213b, Gk, Glyat, Gpat4, Insig2, Lars2, Lpin1, Lpin2, Mars2, Nox4, Pdk4, Pfkfb2, Slc45a3, Ugt1a9, Ugt2b1]
GO:0006631	7.26232e-10	fatty acid metabolic process	GO_BiologicalProcess-GOA_23.02.2017_10h01	3.36218e-12	7.26232e-10	3.37266e-19	2.36086e-18	[4, 5, 7, 8]	Group5	7.85908	29	[Acaa1b, Acaa2, Acot1, Acot2, Acot4, Acox1, Bdh2, Ces1d, Cyp2c54, Cyp2c67, Cyp2d11, Cyp2d9, Cyp4a10, Cyp4a12a, Cyp4a32, Decr1, Eci1, Elovl3, Elovl6, Etfb, Etfbkmt, Fam213b, Gk, Gpat4, Insig2, Lpin1, Lpin2, Pdk4, Slc45a3]
GO:0046395	0.0036565	carboxylic acid catabolic process	GO_BiologicalProcess-GOA_23.02.2017_10h01	1.87513e-05	0.0036565	3.37266e-19	2.36086e-18	[5, 6, 7]	Group5	6.73575	13	[Acaa2, Acot4, Acox1, Bdh2, Ces1d, Cyp4a10, Cyp4a32, Decr1, Eci1, Etfb, Etfbkmt, Lpin1, Lpin2]
GO:0032787	1.02059e-10	monocarboxylic acid metabolic process	GO_BiologicalProcess-GOA_23.02.2017_10h01	4.7032e-13	1.02059e-10	3.37266e-19	2.36086e-18	[6, 7]	Group5	6.66667	37	[Acaa1b, Acaa2, Acot1, Acot2, Acot4, Acox1, Aldh1a1, Asnsd1, Aspa, Bdh2, Ces1d, Cyp2c54, Cyp2c67, Cyp2d11, Cyp2d9, Cyp4a10, Cyp4a12a, Cyp4a32, Cyp7b1, Decr1, Eci1, Elovl3, Elovl6, Etfb, Etfbkmt, Fam213b, Gk, Glyat, Gpat4, Insig2, Lpin1, Lpin2, Pdk4, Pfkfb2, Slc45a3, Ugt1a9, Ugt2b1]
GO:0001676	5.85427e-05	long-chain fatty acid metabolic process	GO_BiologicalProcess-GOA_23.02.2017_10h01	2.82815e-07	5.85427e-05	3.37266e-19	2.36086e-18	[5, 6, 8, 9]	Group5	12.0879	11	[Acot1, Acot2, Acot4, Cyp2c54, Cyp2c67, Cyp2d11, Cyp2d9, Cyp4a10, Cyp4a32, Elovl6, Fam213b]
GO:0009062	3.30316e-06	fatty acid catabolic process	GO_BiologicalProcess-GOA_23.02.2017_10h01	1.57293e-08	3.30316e-06	3.37266e-19	2.36086e-18	[5, 6, 7, 8, 9]	Group5	13.9535	12	[Acaa2, Acox1, Bdh2, Ces1d, Cyp4a10, Cyp4a32, Decr1, Eci1, Etfb, Etfbkmt, Lpin1, Lpin2]
GO:0019395	0.0174662	fatty acid oxidation	GO_BiologicalProcess-GOA_23.02.2017_10h01	9.75764e-05	0.0174662	3.37266e-19	2.36086e-18	[5, 6, 7, 8, 9]	Group5	9.09091	8	[Acaa2, Acox1, Bdh2, Decr1, Eci1, Etfb, Etfbkmt, Pdk4]
GO:0033559	0.0170653	unsaturated fatty acid metabolic process	GO_BiologicalProcess-GOA_23.02.2017_10h01	9.48073e-05	0.0170653	3.37266e-19	2.36086e-18	[5, 6, 8, 9]	Group5	8.03571	9	[Acox1, Cyp2c54, Cyp2c67, Cyp2d11, Cyp2d9, Cyp4a10, Cyp4a32, Elovl3, Fam213b]
GO:0072329	2.55122e-05	monocarboxylic acid catabolic process	GO_BiologicalProcess-GOA_23.02.2017_10h01	1.22655e-07	2.55122e-05	3.37266e-19	2.36086e-18	[6, 7, 8]	Group5	11.6505	12	[Acaa2, Acox1, Bdh2, Ces1d, Cyp4a10, Cyp4a32, Decr1, Eci1, Etfb, Etfbkmt, Lpin1, Lpin2]
GO:0006635	0.0149963	fatty acid beta-oxidation	GO_BiologicalProcess-GOA_23.02.2017_10h01	8.23972e-05	0.0149963	3.37266e-19	2.36086e-18	[6, 7, 8, 9, 10]	Group5	10.9375	7	[Acaa2, Acox1, Bdh2, Decr1, Eci1, Etfb, Etfbkmt]
GO:0006091	0.00417483	generation of precursor metabolites and energy	GO_BiologicalProcess-GOA_23.02.2017_10h01	2.15197e-05	0.00417483	5.9567e-13	2.97835e-12	[3]	Group6	5.12821	18	[Acox1, Chchd4, Cisd1, Coa6, Cox5a, G6pc, Mup11, Mup20, Mup3, Mup7, Mup9, Ndufb6, Ndufs4, Pfkfb2, Ppp1r3b, Slc25a33, Tefm, Uqcr10]
GO:0015980	0.0202223	energy derivation by oxidation of organic compounds	GO_BiologicalProcess-GOA_23.02.2017_10h01	0.00011425	0.0202223	5.9567e-13	2.97835e-12	[3, 4]	Group6	5.34351	14	[Chchd4, Cisd1, Coa6, Cox5a, G6pc, Mup11, Mup20, Mup3, Mup7, Mup9, Ndufb6, Ndufs4, Ppp1r3b, Uqcr10]
GO:0019915	0.00185804	lipid storage	GO_BiologicalProcess-GOA_23.02.2017_10h01	9.47982e-06	0.00185804	5.9567e-13	2.97835e-12	[3, 4]	Group6	10.7143	9	[Cry1, Fitm1, Fitm2, Hilpda, Mup11, Mup20, Mup3, Mup7, Mup9]
GO:0044262	0.030444	cellular carbohydrate metabolic process	GO_BiologicalProcess-GOA_23.02.2017_10h01	0.0001823	0.030444	5.9567e-13	2.97835e-12	[3, 4]	Group6	5.10949	14	[Abcg2, G6pc, Gk, Mup11, Mup20, Mup3, Mup7, Mup9, P2ry1, Pdk4, Pfkfb2, Ppp1r3b, Slc45a3, Slc5a3]
GO:0044723	0.0113448	single-organism carbohydrate metabolic process	GO_BiologicalProcess-GOA_23.02.2017_10h01	6.16567e-05	0.0113448	5.9567e-13	2.97835e-12	[3, 4]	Group6	4.42478	20	[Abcg2, B3galt1, Chst13, Cry1, G6pc, Gk, Mup11, Mup20, Mup3, Mup7, Mup9, P2ry1, Pdk4, Pfkfb2, Ppp1r3b, Serp1, Slc45a3, Slc5a3, Ugt1a9, Ugt2b1]
GO:0045475	0.0237259	locomotor rhythm	GO_BiologicalProcess-GOA_23.02.2017_10h01	0.000136356	0.0237259	5.9567e-13	2.97835e-12	[3, 4]	Group6	16.129	5	[Mup11, Mup20, Mup3, Mup7, Mup9]
GO:1905952	0.0270399	regulation of lipid localization	GO_BiologicalProcess-GOA_23.02.2017_10h01	0.000158128	0.0270399	5.9567e-13	2.97835e-12	[3, 4]	Group6	6.80272	10	[Cry1, Fitm1, Fitm2, Hilpda, Mup11, Mup20, Mup3, Mup7, Mup9, Scp2]
GO:1905953	0.0391569	negative regulation of lipid localization	GO_BiologicalProcess-GOA_23.02.2017_10h01	0.00024473	0.0391569	5.9567e-13	2.97835e-12	[2, 3, 4, 5]	Group6	11.1111	6	[Cry1, Mup11, Mup20, Mup3, Mup7, Mup9]
GO:0008610	5.04052e-06	lipid biosynthetic process	GO_BiologicalProcess-GOA_23.02.2017_10h01	2.41173e-08	5.04052e-06	5.9567e-13	2.97835e-12	[4]	Group6	5.37037	29	[9130409I23Rik, Abhd6, Aldh1a1, Ces1d, Chpt1, Cyp7b1, Elovl3, Elovl6, Fam213b, Far1, Fdx1, Fitm1, Fitm2, Gpat4, Hsd3b2, Hsd3b5, Insig2, Lpin1, Lpin2, Mup11, Mup20, Mup3, Mup7, Mup9, Pdk4, Pik3c2a, Scp2, Slc45a3, Thrsp]
GO:0010883	0.000778544	regulation of lipid storage	GO_BiologicalProcess-GOA_23.02.2017_10h01	3.89272e-06	0.000778544	5.9567e-13	2.97835e-12	[3, 4, 5]	Group6	14.0351	8	[Fitm1, Fitm2, Hilpda, Mup11, Mup20, Mup3, Mup7, Mup9]
GO:0044283	0.0077034	small molecule biosynthetic process	GO_BiologicalProcess-GOA_23.02.2017_10h01	4.09756e-05	0.0077034	5.9567e-13	2.97835e-12	[4]	Group6	4.42105	21	[Aldh1a1, Asnsd1, Ces1d, Cry1, Cyp7b1, Elovl3, Elovl6, Fam213b, G6pc, Insig2, Mup11, Mup20, Mup3, Mup7, Mup9, P2ry1, Pdk4, Pdxk, Scp2, Slc45a3, Vkorc1]
GO:0005996	0.0240997	monosaccharide metabolic process	GO_BiologicalProcess-GOA_23.02.2017_10h01	0.000139304	0.0240997	5.9567e-13	2.97835e-12	[4, 5]	Group6	5.24345	14	[Cry1, G6pc, Mup11, Mup20, Mup3, Mup7, Mup9, Pdk4, Pfkfb2, Ppp1r3b, Serp1, Slc45a3, Ugt1a9, Ugt2b1]
GO:0010888	0.0202837	negative regulation of lipid storage	GO_BiologicalProcess-GOA_23.02.2017_10h01	0.000115907	0.0202837	5.9567e-13	2.97835e-12	[3, 4, 5, 6]	Group6	16.6667	5	[Mup11, Mup20, Mup3, Mup7, Mup9]
GO:0016051	0.0494836	carbohydrate biosynthetic process	GO_BiologicalProcess-GOA_23.02.2017_10h01	0.000323423	0.0494836	5.9567e-13	2.97835e-12	[4, 5]	Group6	5.75916	11	[B3galt1, Chst13, Cry1, G6pc, Mup11, Mup20, Mup3, Mup7, Mup9, P2ry1, Ppp1r3b]
GO:0019216	0.000588773	regulation of lipid metabolic process	GO_BiologicalProcess-GOA_23.02.2017_10h01	2.88614e-06	0.000588773	5.9567e-13	2.97835e-12	[4, 5]	Group6	5.94059	18	[Abhd6, Agap2, Angptl4, Ephx2, Etfbkmt, Fitm2, Fmc1, Gk, Insig2, Mup11, Mup20, Mup3, Mup7, Mup9, Pdk4, Scp2, Slc45a3, Thrsp]
GO:0045333	0.0044658	cellular respiration	GO_BiologicalProcess-GOA_23.02.2017_10h01	2.32594e-05	0.0044658	5.9567e-13	2.97835e-12	[4, 5]	Group6	7.10059	12	[Chchd4, Cisd1, Coa6, Cox5a, Mup11, Mup20, Mup3, Mup7, Mup9, Ndufb6, Ndufs4, Uqcr10]
GO:0045833	0.0267027	negative regulation of lipid metabolic process	GO_BiologicalProcess-GOA_23.02.2017_10h01	0.000155248	0.0267027	5.9567e-13	2.97835e-12	[3, 4, 5, 6]	Group6	8.51064	8	[Etfbkmt, Fmc1, Insig2, Mup11, Mup20, Mup3, Mup7, Mup9]
GO:0046890	0.00633894	regulation of lipid biosynthetic process	GO_BiologicalProcess-GOA_23.02.2017_10h01	3.33628e-05	0.00633894	5.9567e-13	2.97835e-12	[4, 5, 6]	Group6	7.43243	11	[Abhd6, Fitm2, Insig2, Mup11, Mup20, Mup3, Mup7, Mup9, Pdk4, Slc45a3, Thrsp]
GO:0051048	0.0469126	negative regulation of secretion	GO_BiologicalProcess-GOA_23.02.2017_10h01	0.000300722	0.0469126	5.9567e-13	2.97835e-12	[3, 4, 5, 6, 7]	Group6	5.42986	12	[Cry1, Mup11, Mup20, Mup3, Mup7, Mup9, Nlrp12, P2ry1, Rabgef1, Rap1a, Tmsb4x, Vpreb3]
GO:0010676	0.0270356	positive regulation of cellular carbohydrate metabolic process	GO_BiologicalProcess-GOA_23.02.2017_10h01	0.000159974	0.0270356	5.9567e-13	2.97835e-12	[4, 5, 6, 7]	Group6	9.85915	7	[Mup11, Mup20, Mup3, Mup7, Mup9, P2ry1, Slc45a3]
GO:0031649	0.030781	heat generation	GO_BiologicalProcess-GOA_23.02.2017_10h01	0.000185428	0.030781	5.9567e-13	2.97835e-12	[5, 6]	Group6	15.1515	5	[Mup11, Mup20, Mup3, Mup7, Mup9]
GO:1903531	0.0161499	negative regulation of secretion by cell	GO_BiologicalProcess-GOA_23.02.2017_10h01	8.92262e-05	0.0161499	5.9567e-13	2.97835e-12	[3, 4, 5, 6, 7, 8]	Group6	6.18557	12	[Cry1, Mup11, Mup20, Mup3, Mup7, Mup9, Nlrp12, P2ry1, Rabgef1, Rap1a, Tmsb4x, Vpreb3]
GO:0010907	0.0361686	positive regulation of glucose metabolic process	GO_BiologicalProcess-GOA_23.02.2017_10h01	0.00022054	0.0361686	5.9567e-13	2.97835e-12	[5, 6, 7, 8, 9]	Group6	11.3208	6	[Mup11, Mup20, Mup3, Mup7, Mup9, Slc45a3]
GO:0050709	0.0482301	negative regulation of protein secretion	GO_BiologicalProcess-GOA_23.02.2017_10h01	0.000311162	0.0482301	5.9567e-13	2.97835e-12	[4, 5, 6, 7, 8, 9, 10]	Group6	6.87023	9	[Mup11, Mup20, Mup3, Mup7, Mup9, Nlrp12, Rabgef1, Tmsb4x, Vpreb3]
GO:0045721	0.0202837	negative regulation of gluconeogenesis	GO_BiologicalProcess-GOA_23.02.2017_10h01	0.000115907	0.0202837	5.9567e-13	2.97835e-12	[5, 6, 7, 8, 9, 10]	Group6	16.6667	5	[Mup11, Mup20, Mup3, Mup7, Mup9]
GO:0061179	0.00708197	negative regulation of insulin secretion involved in cellular response to glucose stimulus	GO_BiologicalProcess-GOA_23.02.2017_10h01	3.74707e-05	0.00708197	5.9567e-13	2.97835e-12	[3, 4, 5, 6, 7, 8, 9, 10, 11, 12, 13]	Group6	20.8333	5	[Mup11, Mup20, Mup3, Mup7, Mup9]
GO:0000038	0.0237259	very long-chain fatty acid metabolic process	GO_BiologicalProcess-GOA_23.02.2017_10h01	0.000136356	0.0237259	#NUM!	#NUM!	[5, 6, 8, 9]	None	16.129	5	[Acot2, Acot4, Acox1, Elovl3, Elovl6]
GO:0007005	0.00184865	mitochondrion organization	GO_BiologicalProcess-GOA_23.02.2017_10h01	9.38402e-06	0.00184865	#NUM!	#NUM!	[4]	None	4.6	23	[Acaa2, Cav2, Chchd2, Chchd4, Cisd2, Cox14, Ddhd2, Fundc1, Hnmt, Lpin1, Map1lc3a, Mup11, Mup20, Mup3, Mup7, Mup9, Ndufaf4, Ndufs4, Slc22a5, Slc25a33, Timm9, Tomm40l, Uqcr10]
GO:0034389	0.0195214	lipid particle organization	GO_BiologicalProcess-GOA_23.02.2017_10h01	0.000109671	0.0195214	#NUM!	#NUM!	[4]	None	25	4	[Cidec, Ddhd2, Fitm1, Fitm2]
GO:0055114	8.60385e-10	oxidation-reduction process	GO_BiologicalProcess-GOA_23.02.2017_10h01	4.00179e-12	8.60385e-10	#NUM!	#NUM!	[3]	None	4.82498	51	[9130409I23Rik, Acaa2, Acox1, Akr1c19, Aldh1a1, Aldh1a7, Bdh2, Chchd4, Cisd1, Coa6, Cox5a, Cyp2c54, Cyp2c67, Cyp2d11, Cyp2d9, Cyp4a10, Cyp4a12a, Cyp4a12b, Cyp4a32, Cyp7b1, Decr1, Eci1, Etfb, Etfbkmt, Fam213b, Far1, Fdx1, Fmo5, G6pc, Hsd3b2, Hsd3b5, Ivns1abp, Mgst1, Mup11, Mup20, Mup3, Mup7, Mup9, Ndufa2, Ndufa4, Ndufb6, Ndufc1, Ndufs4, Nox4, Pdk4, Ppp1r3b, Retsat, Tmx1, Uqcr10, Uqcrfs1, Vkorc1]

## Sheet: Fig 1c
Raw sequencing data are deposited in BioProject (ID: ph4b9).
GOID	GOTerm	Ontology Source	Term PValue	Term PValue Corrected with Bonferroni step down	Group PValue	Group PValue Corrected with Bonferroni step down	GOLevels	GOGroups	% Associated Genes	Nr. Genes	Associated Genes Found
GO:0050801	ion homeostasis	GO_BiologicalProcess-GOA_23.02.2017_10h01	4.75734e-05	0.0143196	4.75734e-05	9.51468e-05	[5]	Group0	4.09027	29	[Adora1, Adra1a, Agt, Agtr1a, Ank2, Ank3, Atp2b2, Atp6v0a1, Avpr1a, Car14, Car2, Corin, Fam20a, Gpr12, Gpr39, Hamp, Hamp2, Kcnj10, Ngf, Pdk2, Prkca, Rasa3, S1pr1, Slc25a23, Slc34a2, Slc39a5, Src, Steap3, Trim24]
GO:0055080	cation homeostasis	GO_BiologicalProcess-GOA_23.02.2017_10h01	3.95762e-05	0.0119916	4.75734e-05	9.51468e-05	[6]	Group0	4.28571	27	[Adora1, Adra1a, Agt, Agtr1a, Ank2, Ank3, Atp2b2, Atp6v0a1, Avpr1a, Car14, Car2, Corin, Fam20a, Gpr12, Gpr39, Hamp, Hamp2, Kcnj10, Ngf, Pdk2, Prkca, Rasa3, S1pr1, Slc25a23, Slc39a5, Steap3, Trim24]
GO:0098771	inorganic ion homeostasis	GO_BiologicalProcess-GOA_23.02.2017_10h01	2.39401e-05	0.00737355	4.75734e-05	9.51468e-05	[6]	Group0	4.32767	28	[Adora1, Adra1a, Agt, Agtr1a, Ank2, Ank3, Atp2b2, Atp6v0a1, Avpr1a, Car14, Car2, Corin, Fam20a, Gpr12, Gpr39, Hamp, Hamp2, Kcnj10, Ngf, Pdk2, Prkca, Rasa3, S1pr1, Slc25a23, Slc34a2, Slc39a5, Steap3, Trim24]
GO:0198738	cell-cell signaling by wnt	GO_BiologicalProcess-GOA_23.02.2017_10h01	4.49265e-06	0.00139721	2.35092e-06	7.05275e-06	[4]	Group1	5.52764	22	[Arntl, Axin2, Bcl9, Bcl9l, Cdh1, Corin, Dcdc2a, Dixdc1, Fzd8, Hnf1b, Lgr5, Lrp5, Mllt3, Nkd1, Rnf43, Sall1, Src, Tcf7, Tcf7l1, Tert, Thra, Tnik]
GO:1905114	cell surface receptor signaling pathway involved in cell-cell signaling	GO_BiologicalProcess-GOA_23.02.2017_10h01	2.35092e-06	0.000735836	2.35092e-06	7.05275e-06	[4, 5, 6]	Group1	5.13834	26	[Adora1, Arntl, Axin2, Bcl9, Bcl9l, Cdh1, Corin, Dcdc2a, Dixdc1, Fzd8, Grid1, Hnf1b, Lgr5, Lrp5, Mllt3, Nkd1, Rnf43, Sall1, Src, Ssh1, Tcf7, Tcf7l1, Tert, Thra, Tnik, Zmynd8]
GO:0016055	Wnt signaling pathway	GO_BiologicalProcess-GOA_23.02.2017_10h01	4.31543e-06	0.00134641	2.35092e-06	7.05275e-06	[5, 6, 7]	Group1	5.54156	22	[Arntl, Axin2, Bcl9, Bcl9l, Cdh1, Corin, Dcdc2a, Dixdc1, Fzd8, Hnf1b, Lgr5, Lrp5, Mllt3, Nkd1, Rnf43, Sall1, Src, Tcf7, Tcf7l1, Tert, Thra, Tnik]
GO:0030111	regulation of Wnt signaling pathway	GO_BiologicalProcess-GOA_23.02.2017_10h01	2.62047e-05	0.00804485	2.35092e-06	7.05275e-06	[4, 5, 6, 7, 8]	Group1	6.13027	16	[Arntl, Axin2, Cdh1, Corin, Dcdc2a, Dixdc1, Hnf1b, Lgr5, Lrp5, Mllt3, Nkd1, Rnf43, Sall1, Src, Tert, Thra]
GO:0060070	canonical Wnt signaling pathway	GO_BiologicalProcess-GOA_23.02.2017_10h01	1.87859e-05	0.00582363	2.35092e-06	7.05275e-06	[6, 7, 8]	Group1	6.29921	16	[Arntl, Axin2, Bcl9, Bcl9l, Cdh1, Corin, Dixdc1, Fzd8, Lgr5, Lrp5, Mllt3, Nkd1, Src, Tcf7, Tcf7l1, Thra]
GO:0010565	regulation of cellular ketone metabolic process	GO_BiologicalProcess-GOA_23.02.2017_10h01	0.000161562	0.0478223	0.000146176	0.000146176	[4, 5]	Group2	8.33333	9	[Abcd2, Agt, Avpr1a, Ceacam1, Mid1ip1, Nr1d1, Pdk2, Scap, Trib3]
GO:0006631	fatty acid metabolic process	GO_BiologicalProcess-GOA_23.02.2017_10h01	0.000162726	0.0480042	0.000146176	0.000146176	[4, 5, 7, 8]	Group2	4.87805	18	[Abcd2, Acnat2, Agt, Avpr1a, Ceacam1, Cyp2a22, Cyp2a5, Cyp2c39, Cyp2c40, Cyp2c69, Cyp2g1, Cyp4f14, Eci3, Mid1ip1, Pdk2, Scap, Tecr, Trib3]
GO:0032787	monocarboxylic acid metabolic process	GO_BiologicalProcess-GOA_23.02.2017_10h01	9.25652e-05	0.0274919	0.000146176	0.000146176	[6, 7]	Group2	4.32432	24	[Abcd2, Acnat2, Agt, Agxt, Avpr1a, Ceacam1, Cyp2a22, Cyp2a5, Cyp2c39, Cyp2c40, Cyp2c69, Cyp2g1, Cyp4f14, Eci3, Mid1ip1, Nr1d1, Pdk2, Pgd, Pnkd, Rbp1, Rdh9, Scap, Tecr, Trib3]
GO:0019217	regulation of fatty acid metabolic process	GO_BiologicalProcess-GOA_23.02.2017_10h01	7.95696e-05	0.0238709	0.000146176	0.000146176	[5, 6, 8, 9]	Group2	10.3896	8	[Abcd2, Agt, Avpr1a, Ceacam1, Mid1ip1, Pdk2, Scap, Trib3]
GO:0042304	regulation of fatty acid biosynthetic process	GO_BiologicalProcess-GOA_23.02.2017_10h01	3.07781e-05	0.00935655	0.000146176	0.000146176	[5, 6, 7, 8, 9, 10]	Group2	17.6471	6	[Agt, Avpr1a, Ceacam1, Mid1ip1, Scap, Trib3]
GO:0019373	epoxygenase P450 pathway	GO_BiologicalProcess-GOA_23.02.2017_10h01	2.1386e-05	0.00660829	0.000146176	0.000146176	[6, 7, 8, 9, 10, 11]	Group2	18.75	6	[Cyp2a22, Cyp2a5, Cyp2c39, Cyp2c40, Cyp2c69, Cyp2g1]
GO:0003073	regulation of systemic arterial blood pressure	GO_BiologicalProcess-GOA_23.02.2017_10h01	8.253e-05	0.0246765	#NUM!	#NUM!	[4, 6]	None	9.09091	9	[Adora1, Adra1a, Agt, Agtr1a, Avpr1a, Corin, Ddah1, Nav2, Nr2f2]
GO:0007224	smoothened signaling pathway	GO_BiologicalProcess-GOA_23.02.2017_10h01	2.67656e-05	0.00819029	#NUM!	#NUM!	[4, 5, 6]	None	8.46154	11	[Cc2d2a, Dcdc2a, Disp1, Evc, Evc2, Hipk2, Intu, Ptpdc1, Rfx4, Sall1, Ttc21b]
GO:0031344	regulation of cell projection organization	GO_BiologicalProcess-GOA_23.02.2017_10h01	4.21659e-05	0.0127341	#NUM!	#NUM!	[4, 5]	None	4.35511	26	[Arsb, Bin3, Camk1d, Corin, Dcdc2a, Eps8l2, Espn, Fn1, Katnb1, Lrrc4c, Ngf, Odf2, Plxna2, Plxnb1, Ptk6, Ptprf, Robo1, Rtn4rl1, Sf3a2, Src, Ssh1, Syne1, Syngap1, Tenm3, Tnik, Zmynd8]
GO:0035019	somatic stem cell population maintenance	GO_BiologicalProcess-GOA_23.02.2017_10h01	8.54518e-05	0.0254647	#NUM!	#NUM!	[4]	None	12.069	7	[Bcl9, Bcl9l, Hnf1b, Lrp5, Sall1, Tcf7l1, Vps72]
GO:0051056	regulation of small GTPase mediated signal transduction	GO_BiologicalProcess-GOA_23.02.2017_10h01	2.92812e-05	0.00893077	#NUM!	#NUM!	[5, 6, 7]	None	6.38298	15	[Adra1a, Arhgap26, Arhgdia, Dennd1a, Eps8l2, Fgd1, Iqsec1, Ngf, Plekhg5, Rasa3, Robo1, Sipa1l2, Src, Syngap1, Tiam2]

## Sheet: Fig 1d
Raw sequencing data are deposited in BioProject (ID: ph4b9).
	DEGs OVX vs SHAM
	CTRL	common	*AA
	912	102	308

## Sheet: Fig 1e
Raw sequencing data are deposited in BioProject (ID: ph4b9).
		down-regulated genes	up-regulated genes
	CTRL	457	455
	*AA	123	185

## Sheet: Fig 1f
Raw sequencing data are deposited in BioProject (ID: ph4b9).
	Log2FC	-Log10padj
Cyp4a12a	7.93031	5.85387
Cyp4a12b	7.30918	2.53248
Mup7	4.28092	3.01456
Hsd3b5	3.13165	2.73814
Mup20	3.05892	3.32057
Mup14	2.77277	1.78628
Rian	2.73489	1.04761
Serpina4-ps1	2.64289	4.08672
Mup11	2.6346	2.39076
Cyp2d9	2.5066	4.19791
Zbtb16	2.47964	3.04801
Nat8	2.33221	2.93009
Slco1a1	2.31827	4.65956
Mup21	2.25655	3.58782
Scara5	2.24242	3.95193
Slc22a28	2.16421	1.48896
Ugt2b38	2.16226	2.86888
Fam213b	2.07214	7.5867
Cidec	2.01477	3.64545
Elovl3	1.9879	8.61439
Vpreb3	1.96436	2.71162
Cyp2d11	1.94948	1.99667
Slc10a2	1.94352	6.14026
Sult2a7	1.9244	2.79922
Slc17a8	1.89188	15.4737
Acot1	1.87395	11.6091
Fitm1	1.8606	2.28168
Rpl38-ps1	1.82895	2.08835
Snhg11	1.8225	1.75807
Alas2	1.80763	9.11577
Gm15889	1.7969	3.74457
Slc15a5	1.77586	1.95945
Susd4	1.69303	1.23984
Mup9	1.68998	2.17043
Osbpl3	1.6822	3.27415
C6	1.67656	2.51694
Ciita	1.64889	1.03611
Ttll8	1.6244	2.04505
Ntf3	1.61511	1.09785
9130409I23Rik	1.59251	2.65834
Mup3	1.51138	10.1512
Krt23	1.50677	3.01182
Lpin1	1.4807	1.39388
Upp1	1.47377	3.90616
Gm15638	1.46966	3.2229
Gm15421	1.44878	1.59719
Slc25a33	1.44389	8.19997
Lonrf3	1.43548	2.00724
Carmil1	1.41693	4.24949
Gm15564	1.40826	1.65112
Rpl22l1	1.40714	1.39349
1700028E10Rik	1.40525	2.33818
Tmc7	1.40403	1.00152
2010003K11Rik	1.38779	1.24785
Nox4	1.38445	1.40204
Gm26384	1.37089	2.70857
Cgref1	1.37027	1.08643
Sftpa1	1.36092	1.31385
Cmc4	1.35346	1.99937
Nlrp12	1.3531	4.68613
Gt(ROSA)26Sor	1.35124	2.1279
Ftl2-ps	1.34749	1.07795
Plin4	1.34626	1.03268
Mir703	1.34512	1.46895
Gm6335	1.34196	1.57648
Ociad2	1.32815	5.3019
Rps15a-ps7	1.31914	1.75845
Kcnt2	1.31679	1.44691
Gm15502	1.30374	3.79371
Aldh1a1	1.30224	5.1079
Txnip	1.30145	4.39794
Cpeb2	1.28081	14.9666
Rps15a-ps3	1.27056	1.60717
Gm16399	1.25975	1.60133
Fbf1	1.24956	3.12828
Abhd17b	1.24826	3.92
Keg1	1.24733	4.23657
Agap2	1.20837	1.41924
Aqp4	1.20673	4.46218
Tsku	1.19459	1.40722
Abcg2	1.18874	6.86967
Ptges3-ps	1.1865	2.86265
Etfb	1.18372	1.87113
Rad1	1.18027	3.92
Clec2h	1.18007	1.48462
Pex11a	1.17769	5.36051
Gm15832	1.17479	1.69182
Gm6155	1.17422	1.31008
Gm4045	1.1615	1.30593
Gm20056	1.15341	1.24874
Gm12338	1.14556	2.09567
Hilpda	1.14524	1.39829
Bdnf	1.14436	1.14813
Cfap54	1.13914	1.07501
Fdx1	1.13828	3.51814
P2ry1	1.13609	3.24953
Gm8326	1.12968	1.73133
Sult2a8	1.12764	3.79371
Slc22a5	1.12662	5.03433
4732465J04Rik	1.12467	8.56067
Ugt2b1	1.10687	4.65365
Cpxm1	1.10083	1.0536
Gm6061	1.09817	1.20099
Tspan4	1.09186	3.67424
Gm14327	1.08816	1.30825
Rpl39	1.08298	2.73934
Gpc1	1.08212	1.45772
Caln1	1.07642	2.16752
Vkorc1	1.07392	1.45168
Ndufc1	1.07345	1.11255
Timm9	1.07163	3.07438
Gm5586	1.06984	1.58438
Msln	1.0668	1.17084
Snhg3	1.06193	1.31191
Lpin2	1.0522	12.1415
Tmprss4	1.04908	1.64924
Zfp9	1.04587	1.40103
Gm6450	1.03084	1.33873
Gm15710	1.02778	2.36799
Egfr	1.0272	4.39794
Map3k6	1.02433	1.14729
Gm11353	1.01662	1.04278
Tcim	1.00771	1.16405
Gm42428	1.00476	1.30586
ENSMUSG00000091562.3	0.999857	1.33916
Ttc39c	0.998269	5.08302
9430037G07Rik	0.996939	1.18892
Rufy4	0.996505	1.30593
Ppp1r1b	0.991857	3.41808
Gm15542	0.988474	1.64036
Dpy19l1	0.987807	7.04818
Fabp2	0.98504	4.22548
Spef1	0.973291	1.34532
Gm12350	0.973113	1.15513
Rps25-ps1	0.972997	1.29474
Smim26	0.970727	2.30071
Gm6900	0.968688	1.57777
Gda	0.962896	4.68613
Cox5a	0.962829	2.17126
Cav2	0.962515	1.16673
Smad9	0.961532	1.55553
Nudt7	0.960667	2.51694
Etfbkmt	0.95988	4.20761
Fam126b	0.959809	2.77923
Gon7	0.957747	1.37096
Snx10	0.948394	3.27415
Cyp4a10	0.948288	2.54027
Ak4	0.947967	3.60544
Akr1c19	0.945759	3.08808
Prex2	0.943544	1.24276
Cebpb	0.943093	1.9353
Coa6	0.942567	2.06264
Zfp982	0.941138	1.34973
Ctcflos	0.940889	2.57683
Ip6k2	0.939477	2.78449
Gm8623	0.936933	1.10668
Retsat	0.934643	5.18776
Fitm2	0.93028	4.61979
Acot2	0.929287	2.39076
Tfrc	0.927816	1.54692
Cnmd	0.926417	4.09691
Glyat	0.926091	5.17653
Phf11c	0.926027	1.99297
Chchd2	0.922296	2.63539
Ndufa2	0.922151	1.79898
Marcksl1-ps4	0.922093	2.16571
Angptl4	0.922068	3.49016
Acaa1b	0.921771	3.12828
Ephx2	0.917519	7.04818
Pole4	0.915701	2.21566
Pdk4	0.911393	1.00331
Gm12164	0.9113	1.26937
Tspan13	0.910389	1.17652
Cxcl1	0.905525	1.98461
Arl4a	0.901517	4.20551
Arhgef26	0.901304	4.39794
Rab30	0.896403	6.60555
Epha2	0.891076	3.08808
Osbpl5	0.890554	1.47371
Eif4e3	0.890173	1.44802
Fmo5	0.889848	4.65956
Crybg3	0.889551	3.82131
Smim27	0.887498	1.10908
Atp5e	0.886329	2.09644
Gpcpd1	0.886006	2.93103
Asnsd1	0.881073	1.30857
Arl6ip1	0.878467	4.67366
Rps27rt	0.876338	1.62647
Lurap1l	0.873707	3.04801
Bdh2	0.873111	2.08835
Lonrf1	0.87214	1.22188
Gm9294	0.871371	1.39349
Cry1	0.869557	1.9298
Mcrip2	0.868963	2.41628
Gm43609	0.86863	1.451
1500026H17Rik	0.867359	1.04278
Gm6204	0.86653	1.24544
Tmed5	0.864623	3.80284
Pik3c2a	0.864602	6.22989
Adamtsl2	0.861147	1.59719
Chpt1	0.860346	3.9414
Gpat4	0.859505	8.25493
Ten1	0.858874	1.40722
Flvcr1	0.855801	1.38284
Zfand6	0.852599	4.86012
C9orf72	0.852174	3.0677
Gm12251	0.851209	1.05946
Il1r1	0.847539	2.78773
Gm9843	0.847444	1.61323
Lingo4	0.846049	1.21724
Slc5a3	0.845154	1.53131
Rps19	0.843675	3.25026
Gm13910	0.839288	1.54579
Chst13	0.831393	1.46786
Gm13841	0.828935	1.78267
Sugct	0.828454	2.74592
Gm12231	0.827692	1.6434
Ccp110	0.824611	3.79371
Abhd6	0.823506	2.41417
Rfc4	0.821429	1.02832
C8a	0.820388	1.86465
Tedc2	0.819527	2.19727
Ly6a	0.816572	1.33916
Gm9824	0.816256	1.48462
Tomm40l	0.815699	2.56134
Cyp7b1	0.81265	1.49022
Ndufb6	0.810818	1.80572
Gm14097	0.80819	2.46746
Depp1	0.807767	1.76842
Arsa	0.805737	3.63911
Tstd1	0.801243	1.74958
Aspa	0.800946	2.85848
Shld1	0.799643	2.45121
1110059E24Rik	0.797588	3.5888
Tle4	0.797071	2.48941
Gm5529	0.792526	1.5128
Spred1	0.791183	3.62667
Gm4705	0.790665	1.08279
Rad54l2	0.790634	8.19997
Nfil3	0.790625	2.17529
Chrna2	0.786938	1.9888
Cops9	0.786595	1.60133
Dsg1c	0.785514	1.29519
Hsd3b2	0.784058	2.44675
Olfm3	0.781743	1.03157
Ces1d	0.78039	2.23374
Col27a1	0.776696	2.04618
Far1	0.776391	1.31008
Acot4	0.774732	2.11663
Ier3ip1	0.773093	1.31775
Vhl	0.77284	2.0727
Lrrc28	0.77178	3.87348
Gde1	0.77087	3.28105
Rps4x-ps	0.769855	1.01951
Ndufa4	0.768578	3.11249
Smim4	0.768265	1.64437
C1d	0.767952	1.76659
Cyp2c67	0.767651	4.20551
Gemin2	0.76665	3.9905
Gm15501	0.766036	1.16369
Hspb1	0.764235	1.47384
Lars2	0.764191	1.76842
Atp5g3	0.761938	2.17043
Zfp383	0.759051	1.5929
Gm16551	0.757913	1.31191
Rpl39-ps	0.756873	1.66251
Lnpep	0.756204	1.06315
Eif1	0.75484	2.78073
Gm10053	0.753472	1.47555
G6pc	0.752723	1.52537
Gm45769	0.750448	1.77635
Hint3	0.749986	1.81937
Tent5c	0.74763	1.50842
Vps13a	0.747096	2.28156
Fmc1	0.744229	1.30308
Nrg4	0.74408	1.61637
Rapgef5	0.74333	2.25833
Mmadhc	0.743209	2.64137
Psme2b	0.741359	1.73967
Rps27l	0.738412	2.22171
Timm8a1	0.738208	1.25305
Mfsd2a	0.737821	1.87381
Ivns1abp	0.733877	4.00044
Rexo5	0.729705	1.77475
Gm8797	0.727483	1.43797
Fam47e	0.725774	1.41386
Aldh1a7	0.725463	2.22889
Rgs1	0.724922	1.05691
Phf20l1	0.7243	2.34757
Scp2	0.722793	5.72354
Ndufaf4	0.722308	1.97312
Thrsp	0.721464	1.30289
Uqcrfs1	0.721146	2.19727
Gm8941	0.721016	4.22548
Commd1	0.719847	1.56189
Tmbim4	0.718706	2.74332
Gabarapl2	0.718554	2.95837
Gk	0.71726	5.73755
Tmem56	0.714792	4.75696
Snrpe	0.71419	2.26787
Map1lc3a	0.712081	2.78073
Gm10136	0.711087	1.73967
Mcts1	0.703936	2.79058
Slc45a3	0.703821	1.13176
Sar1b	0.703342	2.47219
Rabac1	0.70301	1.64802
Gm10123	0.699227	1.70913
Rsbn1	0.699223	2.27734
Rpl6l	0.698341	1.41568
Cep97	0.696619	1.17084
Mgst1	0.694857	3.87562
Hopx	0.694454	1.70913
Gm16573	0.694268	1.57022
Rps27a	0.694019	2.39256
Mme	0.692801	1.94984
Zfyve16	0.692781	1.80572
Gin1	0.692481	1.25746
Tsc22d3	0.691158	1.11047
Ugt1a9	0.691111	1.53594
Tpt1-ps6	0.690614	2.76514
Cyp4a32	0.690266	1.85896
Tmx1	0.689117	2.72361
Sys1	0.687699	2.30221
Tm2d1	0.686424	1.55158
Zbtb40	0.685251	2.30719
Meiob	0.683432	1.10675
Tmem263	0.682836	1.97245
Dync2h1	0.680168	1.00917
Setdb2	0.680075	2.39239
Elovl6	0.679636	1.34855
Gm9493	0.677752	1.41741
Cox7a2	0.677281	3.24953
Zbtb20	0.677216	2.07206
Mat2a	0.676574	1.44433
Gm28438	0.676189	1.3322
Vcp-rs	0.674982	1.92308
1700080G11Rik	0.67475	1.01659
2810013P06Rik	0.67474	1.32817
Il6ra	0.674315	1.59719
Cd1d2	0.672932	1.20099
Rpl14-ps1	0.672679	1.09525
Pebp1	0.669628	4.38722
1600020E01Rik	0.667983	1.34557
Bach1	0.66767	2.70006
Mrps14	0.667423	1.53243
Atg10	0.6634	1.09058
Gm37254	0.662228	1.14735
Zbtb44	0.661977	2.59771
Atp5mpl	0.661913	2.06101
Rps23-ps2	0.661033	1.5128
Slc22a3	0.658596	1.02242
Vmp1	0.658172	1.54225
2010111I01Rik	0.658111	2.23374
Desi2	0.655876	2.09569
AV026068	0.655645	1.11109
Wdr77	0.655451	1.50246
Gm12265	0.654499	1.20048
Wdyhv1	0.654381	1.44754
Raet1d	0.654272	1.14029
Ccng2	0.652842	2.48941
Serp1	0.651971	2.8468
Gm12254	0.650069	1.10979
Fundc1	0.649534	1.33916
Uqcr10	0.649374	1.77856
Atad2	0.64887	1.20049
Gm8355	0.64561	1.78704
H2-Eb1	0.644462	1.32988
Snhg6	0.642459	1.78992
Ahsa2	0.640846	1.96093
Mars2	0.640403	1.17652
Dynll2	0.640245	1.8127
Cyp2c54	0.639833	1.39501
B3galt1	0.638831	1.15621
Gm5239	0.637917	1.53092
Decr1	0.637808	3.08808
Rpl38	0.637	2.29197
Cox14	0.636057	1.08217
Naaladl2	0.635603	1.90146
Snrpg	0.635094	1.23984
Nbeal1	0.634747	1.61469
Ndufs4	0.634419	2.03332
Rpl37a	0.633403	1.90935
Acox1	0.632359	4.06098
Ece2	0.632116	1.22188
Cipc	0.631919	3.05672
Actr6	0.631693	1.9888
Chordc1	0.631466	2.59771
Ppp3r1	0.631256	1.39877
Gm10250	0.630506	1.32218
H2-Q1	0.627336	1.00309
Plekhf2	0.627074	1.64735
Rarres1	0.62648	1.05026
Morc3	0.625384	2.35682
Zyg11a	0.62487	1.48455
Fam199x	0.6247	1.31526
Ddhd2	0.62441	3.74361
Zfas1	0.62324	2.07206
Mkks	0.623106	2.83257
Hnmt	0.622617	2.89242
Gm16439	0.622315	2.16082
Sdf2l1	0.622286	1.13213
Rbbp4	0.622268	2.19589
Scamp1	0.622121	1.94984
Ppp1r3b	0.621374	1.54861
Chic2	0.620766	1.77373
Rap2a	0.618586	2.26556
Psmb4	0.618203	1.90769
Cox6c	0.614284	2.21502
Tmem60	0.613282	1.67197
Tor1b	0.613186	2.37348
Rabgef1	0.612452	2.19779
Dcun1d3	0.612223	1.99797
Tgoln1	0.610453	3.92
Gm28437	0.610073	2.07669
Med28	0.60993	1.29743
Insig2	0.609264	1.26883
Washc4	0.609095	2.5794
Eif1a	0.608592	2.55195
Tmem147	0.608035	2.05966
Acaa2	0.608022	2.7424
Pfkfb2	0.607947	1.58284
Xpo4	0.607564	1.11043
Cela1	0.607036	1.19501
Atp5l	0.60654	1.91306
Sppl2a	0.606319	3.39424
Chchd4	0.606115	2
Gas2	0.605969	2.11924
Tmem14a	0.605784	1.05897
Gtf2h5	0.605655	1.53594
Inmt	0.604203	3.36703
Lcorl	0.60357	1.34375
Tefm	0.602487	1.68951
2410004B18Rik	0.60163	1.16234
Eci1	0.599902	2.28291
Ap4s1	0.599045	1.03157
Zfp970	0.599031	1.49905
Psmb5	0.598959	1.80132
Rap1a	0.598201	2.55659
Ripk4	0.598124	1.60022
Pdxk	0.597314	1.52945
Mrpl30	0.597145	2.10474
Heatr1	0.596902	1.67197
Ppm1k	0.596376	2.16356
Cisd1	0.595978	2.39076
Slc16a12	0.59389	2.06412
1190002N15Rik	0.593021	1.42205
Gm17491	0.591681	1.9913
Chuk	0.590745	1.84541
Tmsb4x	0.588853	1.31398
Crip1	0.588406	1.09156
Dmxl1	0.587958	1.81336
Map3k2	0.586737	1.9345
Ccdc71l	0.586522	1.11255
Crlf3	0.586277	1.54256
Cisd2	0.586051	1.6263
4632404H12Rik	-0.58528	1.49457
AI464131	-0.5868	5.75696
Cyp4f14	-0.58758	3.55659
Bcl9l	-0.58816	3.04801
Crip2	-0.58842	1.17368
Card6	-0.58846	1.39388
Thra	-0.58847	2.27429
Prelp	-0.58928	2.39234
Smagp	-0.59084	1.83729
Odf2	-0.59096	2.34652
Setd1b	-0.59136	1.99297
Calr	-0.59188	2.05578
Mgst3	-0.59192	1.35229
Pgd	-0.59207	1.10428
Limd2	-0.59355	4.14569
Klhdc7a	-0.59415	1.77895
Myh10	-0.59459	1.87326
Fkbp2	-0.595	1.8584
Rassf6	-0.59577	1.71966
Klf12	-0.59608	1.03294
Apcs	-0.59617	1.57294
Kdm6b	-0.59727	2.1669
Ddah1	-0.59795	3.09874
Tmem94	-0.59812	3.60636
Ddc	-0.59868	1.61312
Intu	-0.59923	1.15983
Atp6v0a1	-0.59931	3.22306
Hnf1b	-0.60003	1.48138
Plekhg5	-0.60045	2.35013
Rnf43	-0.60117	2.48941
Gstp3	-0.60192	1.40575
Abcb11	-0.60227	3.5574
Gse1	-0.60326	1.57648
Ppip5k1	-0.60344	1.65417
Plxnb1	-0.60366	4.41794
Itpripl1	-0.60375	1.33649
Arsb	-0.60472	2.45121
Cyp2c39	-0.60474	1.55025
Zmynd8	-0.60595	2.00669
Zfp526	-0.60614	1.03562
Col4a2	-0.607	1.81336
Klhl13	-0.60733	1.66996
Serpinb8	-0.60758	1.92026
Itih3	-0.60764	2.02815
Hs1bp3	-0.60771	2.2204
Tab1	-0.6093	1.26016
Vps72	-0.60942	2.31567
Myo1d	-0.60964	2.27799
Ccdc162	-0.6107	1.55158
Gm10925	-0.61092	1.48732
Phldb3	-0.61099	1.0645
Dynlrb1	-0.61302	2.21716
Ly6e	-0.61306	1.78385
Hlx	-0.61312	1.02365
Cgn	-0.61594	2.37117
Ncoa6	-0.61598	2.09685
Steap3	-0.61769	2.01866
Tymp	-0.61834	2.08712
Trim24	-0.61846	3.25307
Acy3	-0.61862	5.09745
Sp2	-0.61964	1.08899
Capn5	-0.62025	1.11109
Fbrs	-0.62349	2.38776
Cald1	-0.62399	3.92
Cbs	-0.62442	3.04105
Ecm1	-0.62448	1.88441
Gramd4	-0.62484	1.68132
Car2	-0.62506	2.45121
Dcaf4	-0.6274	1.02365
Slc29a3	-0.62798	1.63363
Bahcc1	-0.62871	1.67819
Hnrnpul1	-0.6297	2.49352
Arhgdia	-0.62979	4.05849
Ethe1	-0.63342	1.19026
Mast4	-0.63363	1.6108
Shf	-0.63409	2.16356
Gm2a	-0.63482	2.27734
Sirpa	-0.63521	1.55158
Adra1a	-0.63796	1.61916
Pigt	-0.63832	3.6738
Mbd6	-0.6401	1.70746
Gabbr2	-0.64013	1.73857
Proser1	-0.64018	2.89013
Itga7	-0.64147	2.5762
Hipk2	-0.64216	1.64437
Nr2f2	-0.64218	1.88741
Zfp768	-0.6424	2.48941
Sept11	-0.64272	2.6212
Taok3	-0.64312	1.9888
Smad6	-0.64386	1.10979
Ubap2l	-0.64398	2.2482
Syngap1	-0.64504	1.07409
Ciz1	-0.64505	2.28424
Man1c1	-0.64532	1.1787
Tm6sf2	-0.64553	2.15165
Pdk2	-0.64682	2.49653
Rpl30-ps1	-0.64812	1.32218
Cpne2	-0.64854	1.22801
Prr14	-0.65038	2.8102
Sat2	-0.65136	1.84743
Fam20a	-0.65183	1.86275
Disp1	-0.65193	1.07541
Mov10	-0.65351	2.36069
Lgals9	-0.65483	2.31863
Prr12	-0.65486	2.26424
Wiz	-0.65504	2.51694
A2ml1	-0.65532	2.01203
Mrps23	-0.65598	2.08865
Sipa1l2	-0.6573	1.44754
Kifc2	-0.65916	1.63623
Gm8451	-0.65956	1.02955
Arhgap23	-0.66089	1.9888
Tecr	-0.66207	1.49349
Atxn2	-0.66261	1.73204
Cldn3	-0.66276	1.44103
Nrn1	-0.66404	8.90658
Lrtm1	-0.66445	1.21603
Mospd3	-0.66582	1.83906
Dtx4	-0.66605	1.31438
Tns2	-0.66695	2.41301
Foxp4	-0.66714	1.78904
Reep6	-0.66738	1.92423
Gstm3	-0.66803	1.57022
Gpr39	-0.66838	1.91629
Gm28439	-0.6685	2.16667
Sh3pxd2a	-0.669	2.70006
Sorbs2	-0.66989	2.24739
Rai2	-0.67	1.00917
Gm49340	-0.67082	1.38173
Selplg	-0.67113	1.16369
Avpr1a	-0.67151	1.65593
Mettl27	-0.67204	2.17043
Malt1	-0.67218	1.90352
Itih5	-0.67283	1.29184
Tagln2	-0.67622	2.86888
Iqsec1	-0.67951	2.69884
Bin3	-0.67995	3.03337
Dlgap1	-0.68032	1.10568
4732419C18Rik	-0.68085	1.5165
Ikbke	-0.68463	1.43832
Fam129b	-0.68521	1.73118
Tmem184c	-0.68574	2.11924
Treml4	-0.68625	1.14474
Cyp2a5	-0.68641	2.5369
Mid1ip1	-0.68685	3.95879
Gps2	-0.68776	1.89505
Pdlim7	-0.68798	1.00784
Axin2	-0.68931	2.11924
Kcnc3	-0.69087	1.57436
Rims3	-0.69335	1.02074
Gipc1	-0.69377	1.8915
Ngf	-0.69451	1.01652
Zfp362	-0.69487	2.01866
Agxt	-0.69537	3.09972
Tcf7	-0.6955	1.70833
Gm12070	-0.69591	1.02074
Gm21092	-0.69596	1.55972
Junb	-0.69637	1.3127
Pgap3	-0.69842	1.17084
Pip5k1c	-0.69854	4.22548
Fn1	-0.69965	4.65956
Dixdc1	-0.69973	2.79406
Gucy2c	-0.6998	1.00309
Dennd1a	-0.70234	2.98226
Trim68	-0.70266	1.0514
Sf3a2	-0.70295	1.93246
Rab11fip4	-0.70317	1.08574
Slco2a1	-0.70354	3.81136
F11	-0.70392	3.30073
Tgm1	-0.70469	1.85356
Ptprf	-0.70579	4.46725
Hcfc1r1	-0.70582	1.80208
Ssh1	-0.70599	4.91721
Trim14	-0.706	1.82324
Klhl26	-0.70729	2.57763
Fmn1	-0.70846	1.09808
E230016M11Rik	-0.70913	1.36285
Tmie	-0.71033	1.17408
Mmab	-0.71216	2.37702
Mmp14	-0.71367	2.41309
Mfsd13a	-0.71393	1.30593
Cc2d2a	-0.716	1.70071
Pilra	-0.7163	1.5128
Slc15a3	-0.71695	1.94984
Polr3gl	-0.71696	2.21542
Svil	-0.71698	3.57918
Agt	-0.71719	4.41908
Katnb1	-0.71858	1.34855
Glns-ps1	-0.71988	1.68724
Ppp1r3c	-0.72051	1.09434
Tnfsf12	-0.72198	2.08712
Lgr5	-0.72202	1.9603
Tiam2	-0.72263	2.31468
Rasa3	-0.72315	3.92743
Praf2	-0.72385	1.45696
Vwce	-0.72434	5.56384
Rtl8a	-0.72494	1.31833
Tent5a	-0.72613	2.09685
Kank2	-0.72712	7.16685
Tceal8	-0.72835	2.75404
Dazap1	-0.72879	2.44491
Gm13341	-0.73008	1.83437
Tenm3	-0.7319	4.09691
Prkca	-0.73489	2.90219
Samd4	-0.73756	1.20484
Ccdc66	-0.73769	1.48462
Agtr1a	-0.73863	4.34294
Ptpre	-0.73906	1.24881
Lbp	-0.73943	2.67942
Tbcel	-0.73946	2.63781
Scap	-0.7407	3.87348
Mllt3	-0.74105	1.90682
Zfp385a	-0.74115	2.15165
Aldh3b1	-0.74193	1.35375
Sigmar1	-0.74232	1.54861
Man2b2	-0.74288	3.64502
Frmd4a	-0.74453	2.48941
Fzd8	-0.74636	1.77382
Slc13a3	-0.74668	4.27003
Gpx3	-0.74787	1.11133
Masp1	-0.74787	4.61979
Rpusd1	-0.74999	1.08974
Gm12696	-0.75098	1.0956
Fxyd5	-0.75134	1.20133
Tnik	-0.75408	1.13783
Mvk	-0.7544	1.80507
Amt	-0.75492	4.84164
Tcp11l1	-0.75527	1.3955
Cd68	-0.75556	1.67029
Traf3ip2	-0.75564	1.03253
Ttc21b	-0.75734	1.65593
Etl4	-0.75842	2.6301
Lzts3	-0.75974	4.08566
Prlr	-0.76125	3.57918
Anp32a	-0.76175	2.48902
Cyp2c40	-0.7657	1.67197
Zfp64	-0.76599	2.69884
Fam89a	-0.76647	2.34757
Bicra	-0.76746	2.35438
Slc3a1	-0.76946	1.70913
mt-Nd4	-0.77213	2.39076
Nfix	-0.77223	3.20756
Ceacam1	-0.77401	3.21344
Ptpdc1	-0.77566	1.22188
Sall1	-0.77709	4.09691
ENSMUSG00000065950.1	-0.77844	1.41162
Ahsg	-0.77942	5.05257
Car14	-0.78176	1.86377
Arhgap26	-0.78559	2.30352
Fam122a	-0.78571	1.53168
S1pr1	-0.78662	2.70006
Gm15318	-0.78773	5.17522
Tmem144	-0.78922	2.93103
Hhipl1	-0.79101	1.30308
Spic	-0.79212	1.14813
Sult5a1	-0.79228	2.59643
Pnkd	-0.79864	2.76726
Gnpda1	-0.80079	4.35853
Cldn1	-0.80383	2.23083
Trib3	-0.80532	1.02365
Plxna2	-0.80996	1.5128
0610030E20Rik	-0.81	1.35837
Cyp4f16	-0.81012	1.86625
Gm11843	-0.81384	1.12839
Slc25a23	-0.81652	3.53262
Ston2	-0.81822	2.11004
Ldlrad3	-0.81882	2.79768
Eepd1	-0.819	2.02757
4933404O12Rik	-0.81906	2.70932
Lrp5	-0.81955	4.3851
Nim1k	-0.81993	1.75803
Mrnip	-0.82177	1.5255
Mpzl1	-0.82312	1.11242
Gm15998	-0.82335	1.12299
Recql4	-0.82948	1.55972
Gm11695	-0.83063	1.47371
Gm13339	-0.83069	1.79898
Nabp2	-0.83277	2.27276
Gm13375	-0.83281	1.19485
Cabcoco1	-0.83326	1.31385
Arid1a	-0.83542	4.51713
Extl1	-0.83975	2.0727
Zfp414	-0.83998	1.64274
Prg4	-0.84163	2.46072
Gldc	-0.84367	3.12828
9030619P08Rik	-0.84517	2.2395
Gm8893	-0.84518	2.35682
Sgsm1	-0.8472	1.62848
Jrk	-0.849	1.15752
Gm17690	-0.84938	1.31439
Gm17936	-0.85132	1.23509
Src	-0.85394	1.72717
Zc3h6	-0.85534	1.05946
Dusp10	-0.8585	1.65151
Mustn1	-0.85943	1.31747
Trim62	-0.86221	1.00981
Sap130	-0.87128	4.47237
Hamp2	-0.87449	2.37246
Prelid2	-0.87511	1.451
Gm42604	-0.87531	1.94984
Kcnk10	-0.87932	1.54858
Abca2	-0.8811	7.34582
Srgap3	-0.88198	1.66996
Hunk	-0.88374	1.70913
Ubxn1	-0.88552	3.61386
Abcd2	-0.88648	3.74291
Kcnj10	-0.88662	1.06074
Grk3	-0.88695	2.33625
Il22ra1	-0.88715	2.02585
Mir5125	-0.88774	1.44754
Chic1	-0.88805	1.67197
Eps8l2	-0.89736	2.11962
Sgk1	-0.90056	2.1669
Robo1	-0.90163	3.20599
Dyrk1b	-0.90211	2.48941
Syne1	-0.90479	4.41567
Zfp608	-0.90494	1.9888
Pclo	-0.90525	1.51038
P2ry4	-0.9056	4.22548
Rd3	-0.90771	1.2907
Asap2	-0.91341	2.31468
Stambpl1	-0.91357	1.12324
Gm44117	-0.91379	1.22774
Acnat2	-0.9141	2.99333
Bcl9	-0.91449	2.73934
Rdh9	-0.91834	8.40671
Lhx2	-0.91905	2.0727
1810010H24Rik	-0.9223	1.80253
Arrdc4	-0.92345	3.61414
Cyp2g1	-0.92659	3.72219
Rtn4rl1	-0.93583	2.09444
mt-Nd4l	-0.93835	3.90616
B4galnt1	-0.94115	3.09246
1810046K07Rik	-0.94249	1.40309
Azin2	-0.94516	2.57615
Acpp	-0.94572	3.77382
Nkd1	-0.94994	3.24953
mt-Cytb	-0.95142	3.01033
Mta3	-0.95858	5.29757
Sod3	-0.96351	2.70288
Evc	-0.96395	2.37596
Hamp	-0.96452	2.45194
Ncmap	-0.96859	1.91629
Peg3	-0.97057	3.86084
mt-Nd2	-0.9734	2.60255
mt-Nd1	-0.97408	2.85752
mt-Nd6	-0.97523	5.18776
Gm14026	-0.97702	2.11121
Hsbp1l1	-0.99078	1.48247
mt-Atp8	-1.0006	3.05785
Gm15343	-1.00148	2.14213
Pde4b	-1.00694	2.70006
Fgd1	-1.00707	1.26451
Tjp3	-1.00718	4.71897
Ank2	-1.01146	2.67832
Gas7	-1.01148	2.04116
Ptk6	-1.01497	1.55419
Kdf1	-1.01776	1.99937
Mup-ps14	-1.01786	1.02365
Abcc4	-1.01806	1.9298
Dcdc2a	-1.02016	1.81382
Corin	-1.02058	1.12194
Evc2	-1.02463	2.19229
Ank3	-1.02677	5.62893
Morc4	-1.0272	3.95148
Tert	-1.0309	7.04818
Mtbp	-1.0365	1.81336
Grid1	-1.03665	1.4119
Pde9a	-1.03869	2.42269
Gm14703	-1.04191	1.29519
B430219N15Rik	-1.04904	1.74639
Rfx4	-1.05051	2.45121
Tcf7l1	-1.05089	1.9005
Slc22a27	-1.05975	1.00981
Sorbs3	-1.06312	2.37046
Prss8	-1.06361	1.99297
Srcap	-1.06621	1.46786
1810024B03Rik	-1.07358	1.8997
Zfp579	-1.07842	2.21134
Prr36	-1.07926	1.06668
Snai3	-1.08911	1.11659
Eci3	-1.08966	1.19703
Mansc1	-1.09375	1.41162
Gm13021	-1.09719	1.22188
Slc1a4	-1.10154	2.17043
Lrrc4c	-1.10323	1.43109
Espn	-1.11679	1.24785
Tmem51	-1.11685	4.04
mt-Nd5	-1.11727	3.53262
Slc39a5	-1.11861	1.68605
4933411K16Rik	-1.1348	3.12828
Rpl17-ps4	-1.13935	1.9888
Camk1d	-1.14283	4.44491
Arntl	-1.14627	1.21975
Nav2	-1.1481	10.5952
Cables1	-1.15264	2.44219
Cdh1	-1.16722	4.23284
C330021F23Rik	-1.17265	1.98657
ENSMUSG00000091089.1	-1.17297	1.51585
Gm10222	-1.19514	3.38871
Loxl4	-1.19752	1.63694
Atp6v0d2	-1.2005	4.46852
Gnat1	-1.22711	4.74958
Unc93a2	-1.23281	2.53321
Cpm	-1.23774	3.53262
Setbp1	-1.25018	3.92
Shank2	-1.26199	7.33913
Rsph4a	-1.27525	2.08308
ENSMUSG00000102426.1	-1.29234	1.12299
Mtmr11	-1.29439	1.48234
Zbtb45	-1.30096	2.22171
Rbp1	-1.31022	3.12828
Cyp2c69	-1.31036	1.66328
Fam81a	-1.31207	1.22721
Adora1	-1.33576	15.4737
Gm11437	-1.33978	5.56543
Gm11407	-1.35185	3.73981
Gm5558	-1.4144	1.88096
D030028A08Rik	-1.43306	1.58007
Gm42375	-1.44708	4.36754
Cyp17a1	-1.45148	1.57324
Akr1b7	-1.45915	2.19589
Pde6c	-1.49423	5.1798
Marco	-1.50012	1.1658
Gpr12	-1.52758	1.64703
Nt5e	-1.55793	4.67778
Nr1d1	-1.56222	8.68194
Sybu	-1.57757	2.30071
Slc34a2	-1.58067	2.06439
Gm14036	-1.58418	1.60133
Fam19a2	-1.62483	1.09351
Ces1b	-1.62641	1.57648
Fam222a	-1.63896	2.11004
Airn	-1.64293	1.9298
Adgb	-1.68367	1.47371
Zfp13	-1.68929	3.11876
Gm13855	-1.73865	2.8468
Cyp2a22	-1.75159	7.29328
Gm6135	-1.77078	1.56698
H19	-1.90443	4.65956
Sytl5	-2.02554	2.73078
Gm6063	-2.12769	3.68798
Atp2b2	-2.39576	7.93181
Enho	-2.39704	8.25259
Aldh3b3	-2.44631	2.87967
Sult3a2	-2.64531	1.72851
Gldn	-2.80183	2.35581
Sult1e1	-3.01472	3.60498
Nfe2	-3.05573	3.74291
Cyp3a44	-3.71201	3.97961
Cyp3a41a	-3.92841	1.30289
Sult2a3	-4.46972	1.08899
Sult2a2	-5.63265	4.06098
Sult2a1	-6.04149	4.03953
Cyp3a41b	-6.04519	3.67424
Sult2a5	-6.82627	6.69465
Cyp3a16	-7.59023	7.42022

## Sheet: Fig 1g
Raw sequencing data are deposited in BioProject (ID: ph4b9).
	Log2FC	-Log10padj
Cyp4a12a	4.55833	3.36651
Ppp1r3g	3.37972	5.92651
Slc35f2	3.01514	2.3821
A4gnt	2.82651	1.37992
Igfbp6	2.75873	1.94833
Ddit4	2.47743	8.58941
Rims4	2.25946	1.99008
Gprc5b	2.23511	1.9732
Bcl6	2.22486	1.92028
Nr4a1	2.15433	1.24919
Sult4a1	2.06978	1.65742
Slc17a8	1.91582	6.11372
Ptgfr	1.89429	1.13402
Sulf1	1.87973	1.55052
Ctgf	1.82951	1.05842
Megf6	1.80068	1.42666
Fmod	1.77095	1.90215
Trpv1	1.75061	1.17081
Gadd45g	1.74654	2.43296
Krt23	1.68156	1.58838
Spsb4	1.67487	1.58722
Fbf1	1.6709	1.12338
Hspa2	1.6389	4.97873
Fitm1	1.61747	7.21086
Gm43860	1.60665	1.2345
Gpm6a	1.587	1.00281
Arl4d	1.57384	9.35999
Sftpa1	1.54451	1.83314
9130409I23Rik	1.49281	1.35641
Igfbp1	1.48257	2.65071
Rufy4	1.46577	3.36651
Cxcr4	1.43781	1.06305
Cyp26a1	1.43203	1.97057
Slc5a3	1.41875	1.93125
Acly	1.4166	1.00056
Cidec	1.4119	1.41992
Gm15889	1.40519	1.5166
Aebp1	1.39291	1.11616
Cbfa2t3	1.37911	1.06518
Gm10069	1.36777	1.00519
Wfdc2	1.35277	6.11046
Snhg11	1.33857	2.64134
Zfp9	1.33638	1.56571
Osbpl3	1.33333	3.01398
Neurl2	1.32395	1.5925
Psat1	1.31964	1.16085
Jdp2	1.30766	2.04998
Adam11	1.30429	1.09219
Maff	1.30192	6.96382
Kif23	1.29113	1.23165
Cyp2d9	1.27569	1.02459
Scd3	1.26863	1.67192
Gal3st1	1.26601	1.77375
Ttc39a	1.26442	1.6312
Rgs1	1.26105	2.78068
Saa3	1.25941	1.88556
Gm6568	1.25484	1.11461
2010003K11Rik	1.23613	4.11198
Ly6d	1.22813	5.92651
Ociad2	1.22542	5.92651
Btg2	1.22003	5.13625
Tcim	1.21801	1.6378
Nes	1.20995	2.4582
Cebpd	1.18568	1.32349
Lama2	1.1783	1.04255
Pnldc1	1.17314	2.39442
Pdk4	1.1729	6.4745
Sgk1	1.16457	1.22053
Rab6b	1.14979	1.32401
Acaca	1.14044	1.02096
Upp1	1.12701	1.43893
Rgs16	1.1198	8.28469
A930033H14Rik	1.11467	2.67416
Gpam	1.10564	1.17019
Cdkn1a	1.10476	1.34408
Itga10	1.09347	1.26352
Trp53inp1	1.08824	4.30865
Tsc22d3	1.0852	1.42666
Top2a	1.08437	1.0362
Slc10a2	1.08031	2.29485
Lipg	1.06873	1.31855
Lgals1	1.05602	3.90632
Zfp750	1.05003	2.95942
Mfsd2a	1.04555	3.65359
Alas2	1.03032	3.36651
Lrrk2	1.01655	1.81543
Depp1	1.00642	5.85999
Adamts7	1.00486	4.30865
Gas6	1.00006	5.85999
Gm42428	0.999645	1.60675
Tmc7	0.991699	1.65742
Frmd4b	0.98303	3.82682
Ptp4a1	0.980922	5.40589
Rragd	0.968417	2.0178
Tle3	0.960043	5.14541
Acot2	0.958647	2.31859
Gm42427	0.956103	1.0742
Dusp1	0.950615	3.08916
Nupr1	0.949261	1.81755
Gm3571	0.932141	1.29492
Dsg1c	0.911144	1.69744
Fosl2	0.907232	3.31137
Bcl6b	0.906973	1.14825
Gm19619	0.889229	1.58722
Tuba1a	0.885708	2.11696
Serpinh1	0.88452	1.36847
Acacb	0.877286	2.43296
Ppp1r3b	0.869425	4.41608
Herpud1	0.859508	6.2569
Atad2	0.850406	1.55663
Col3a1	0.828112	1.5441
Rbm12b2	0.826963	1.75079
Abca9	0.824006	1.22314
Thrsp	0.817324	2.51718
Gm43189	0.81552	1.40388
Abcc3	0.814689	8.21099
Far1	0.80808	1.40388
mt-Rnr2	0.805383	1.99149
Lrrc28	0.80326	5.85999
Spata2l	0.794512	1.97515
Epha2	0.791471	1.96145
Irf2bp2	0.79004	6.11372
Uap1l1	0.787566	1.61761
Cep97	0.773898	1.36342
Hsd17b13	0.770013	2.15065
Naaladl2	0.767314	1.73183
Arhgef17	0.760142	1.55928
Vasn	0.758651	2.35365
Atp8b2	0.74446	1.26567
Lama4	0.743275	1.22053
H2-K2	0.738536	6.4745
Pparg	0.726999	1.94833
Pkd2	0.726156	1.04033
Ppl	0.72324	1.40563
Cd63	0.718122	1.16529
Ptp4a3	0.716212	3.39382
Renbp	0.713857	1.00956
Aldh1a1	0.710751	2.15338
Tat	0.709352	2.5751
Dnajb9	0.7091	2.69423
Cebpb	0.705259	3.88779
Gm8355	0.702582	1.26622
Rad1	0.701671	1.40388
Lpin2	0.69893	3.06785
Gm15459	0.689471	2.06367
Slc25a32	0.689068	1.04504
Slc25a47	0.688152	3.6554
Gm6210	0.6881	1.71965
Txnip	0.686095	1.6378
Syk	0.686085	1.58838
Col4a2	0.682404	2.20238
Scd2	0.681188	1.81194
Hmox1	0.676304	1.21164
Pitpnm1	0.671249	1.13568
Pex11a	0.669672	1.87754
Vcam1	0.666785	1.48704
Chordc1	0.661695	1.0607
Slc15a4	0.655069	2.44316
Timp3	0.654736	1.5728
Hspa8	0.654075	1.69345
Tubb2a	0.643554	1.17571
Ip6k2	0.637134	1.62513
Tanc2	0.636845	1.09675
Fstl1	0.635538	1.05929
Retsat	0.633127	1.0546
Adgrl4	0.62921	2.77142
Pdlim7	0.627207	1.21062
Abcg2	0.621296	2.75387
Acer2	0.621226	1.06556
Cd36	0.617793	2.41676
Gas2	0.615536	2.04598
Unc13b	0.61206	1.35927
Snrk	0.611991	2.99412
Per1	0.611492	1.94538
Oit3	0.611179	1.7029
Col14a1	0.608314	1.76486
Tek	0.606821	1.13977
Pcsk9	0.60642	1.6378
Arsa	0.604964	1.96596
Tnfrsf1b	0.601241	2.15714
Col4a1	0.598404	1.82557
Slc6a8	0.597679	1.56516
Fmo5	0.591982	1.28635
Sema3f	0.586985	1.01432
6430548M08Rik	0.586263	1.09219
Tspan33	-0.5868	1.23422
2310033P09Rik	-0.59037	1.0742
Isg15	-0.59819	2.29461
H2-T24	-0.59861	1.12104
Tmem184c	-0.60141	1.56231
Tgm1	-0.60186	1.06435
Ncald	-0.60332	1.95436
Nuak2	-0.61021	2.06563
Car14	-0.63069	1.56516
4933404O12Rik	-0.63507	2.00785
A930038B10Rik	-0.64327	1.6378
Ang	-0.64478	1.99149
ENSMUSG00000094114.1	-0.64928	1.01432
Ifit1	-0.6501	1.32549
Cyp4f14	-0.65392	3.60849
Gm2788	-0.65588	1.40563
Zap70	-0.65688	2.29461
Foxa2	-0.6585	1.81755
Gm16548	-0.65875	3.21779
Arhgef37	-0.66323	2.96496
Nmral1	-0.66446	2.35895
Zfp275	-0.66471	3.48879
Mup-ps16	-0.67221	1.06083
Slc22a7	-0.6773	1.06444
Slc43a1	-0.67951	1.75805
Fdxacb1	-0.68769	1.39792
Hddc3	-0.69408	1.13977
Oas1g	-0.69728	1.45359
Apcs	-0.69911	2.149
Nr1d1	-0.70158	2.46195
Cyp7b1	-0.71528	3.25236
F11	-0.7165	5.14341
Ank2	-0.72564	1.36664
Gm15318	-0.73901	6.11046
Zfp292	-0.7417	4.9989
Oas1a	-0.74282	2.50758
Sh3pxd2a	-0.74756	2.96669
Gpcpd1	-0.74891	1.92366
Cyp2c40	-0.76622	2.43296
D630039A03Rik	-0.78051	1.57296
Agxt	-0.81093	2.60795
Cpm	-0.83909	2.3821
Pde6c	-0.84841	1.98639
Gm21049	-0.86098	1.73534
Nt5e	-0.87764	6.60338
Tuft1	-0.88877	1.51187
Fzd8	-0.95247	6.45966
Gm35570	-0.96763	2.20947
Serpina3k	-0.99717	3.71179
Kcnk10	-1.02739	1.42498
Cyp17a1	-1.03393	7.23716
Egf	-1.05298	1.08076
Lifr	-1.05303	6.3934
Mup-ps14	-1.06692	1.89483
D630024D03Rik	-1.08925	1.39155
Rgs3	-1.09103	5.80577
Bmf	-1.09808	4.39682
Lrtm1	-1.11032	4.81574
Tmem267	-1.11758	1.2761
Nim1k	-1.12112	3.46146
Pde4b	-1.13398	2.64363
Mup2	-1.16235	4.2363
Gm13855	-1.1646	1.22314
ENSMUSG00000091089.1	-1.16881	1.44271
Chic1	-1.18543	7.02935
Gm16551	-1.19391	4.0296
Socs2	-1.19898	5.85999
Ces3b	-1.20276	7.34456
1700018L02Rik	-1.21539	1.25289
9030619P08Rik	-1.21927	17.9291
Lad1	-1.22958	1.31617
Spink5	-1.23178	1.63296
Cyp2g1	-1.23712	3.70119
Rasl11b	-1.26559	2.78068
Phlda1	-1.28478	6.4745
Mup7	-1.29976	1.75079
Fzd6	-1.32141	1.0607
Dct	-1.32503	3.71179
Fam19a2	-1.35545	2.01857
Snai3	-1.36426	1.76486
Rapgef4os1	-1.3763	1.27918
Ccno	-1.38477	1.07773
5730420D15Rik	-1.40171	1.45359
Enho	-1.466	1.36847
ENSMUSG00000097769.7	-1.48137	1.11856
Zfp941	-1.50108	1.11856
5830444B04Rik	-1.51291	4.45642
BC021767	-1.54254	1.83257
Ikzf4	-1.57577	1.6378
Gm7652	-1.59544	1.40388
Mup9	-1.61954	3.73187
Rdh1	-1.63881	1.39093
Prok1	-1.64691	3.88098
Colgalt2	-1.65251	5.27045
Cyp2c69	-1.70475	11.5541
Sult3a1	-1.84436	2.46446
Cish	-1.85402	8.58941
Ces4a	-1.85678	2.87075
Onecut1	-1.86629	2.82434
Mup18	-1.88673	3.06785
B430219N15Rik	-1.97847	1.58722
Sult5a1	-2.04942	30.0866
Mup15	-2.0882	1.37437
Selenbp2	-2.12952	3.23654
Mup16	-2.13986	1.31855
Mup17	-2.21971	1.90991
Mup19	-2.2792	2.39701
Serpina9	-2.31222	1.82707
Gm6135	-2.33775	19.5918
Cdx4	-2.4543	2.03917
Serpina1e	-2.45619	1.51527
Sult3a2	-2.60552	14.0799
Serpina4-ps1	-2.64845	14.4204
Mup8	-2.66673	3.36107
Fmo3	-2.67804	3.53913
Cyp3a41a	-2.81049	1.22119
Ugt2b37	-2.93318	22.3477
Rasd2	-3.15228	2.81582
Gm19089	-3.28276	6.11046
Sult1e1	-3.29278	3.47652
Cyp3a44	-3.3334	4.95824
Cyp3a16	-4.22387	1.47666
Cyp3a41b	-4.71258	2.74999

## Sheet: Fig 2a
Raw sequencing data are deposited in BioProject (ID: ph4b9).
id	MIN	MEAN	MAX	SDEV	CV	CLUSTER
Thra	-1.11935	0	0.805216	Infinity	0.71	1
AI464131	-1.02755	-6.20882e-09	0.969959	1.61061e+10	0.06	1
Crip2	-0.9946	-2.35935e-08	1.00531	4.23845e+09	0.21	1
Smagp	-0.996983	9.00279e-09	1.00299	1.11077e+10	0.2	1
Prelp	-1.06379	4.96705e-09	0.920814	2.01327e+10	0.11	1
Card6	-1.09022	-1.49012e-08	0.874595	6.71089e+09	0.31	1
Ddc	-1.10266	2.98023e-08	0.848145	3.35544e+09	0.44	1
Mgst3	-1.10599	9.93411e-09	0.840385	1.00663e+10	0.48	1
Ddah1	-1.05246	-4.96705e-09	0.93763	2.01327e+10	0.05	1
Atp6v0a1	-1.09235	-9.93411e-09	0.87034	1.00663e+10	0.33	1
Tmem94	-0.957316	-9.93411e-09	1.03782	1.00663e+10	0.42	1
Plxnb1	-1.09193	-9.93411e-09	0.871185	1.00663e+10	0.32	1
Arsb	-1.10945	0	0.831914	Infinity	0.53	1
Itih3	-1.05521	2.48353e-09	0.933682	4.02653e+10	0.07	1
Ccdc162	-1.12871	9.93411e-09	0.775317	1.00663e+10	0.96	1
Itpripl1	-1.11413	-9.93411e-09	0.81982	1.00663e+10	0.61	1
Zmynd8	-1.0318	1.73847e-08	0.96483	5.75219e+09	0.05	1
Ly6e	-1.06872	4.96705e-09	0.913005	2.01327e+10	0.14	1
Serpinb8	-1.07953	4.96705e-09	0.894679	2.01327e+10	0.22	1
Vps72	-1.03567	-7.45058e-09	0.960035	1.34218e+10	0.03	1
Trim24	-1.12765	9.93411e-09	0.779	1.00663e+10	0.93	1
Acy3	-1.00804	1.86265e-08	0.991757	5.36871e+09	0.15	1
Tymp	-0.909098	9.93411e-09	1.07112	1.00663e+10	0.77	1
Cald1	-1.10938	-1.98682e-08	0.8321	5.03316e+09	0.53	1
Zfp526	-1.06964	-1.98682e-08	0.911523	5.03316e+09	0.15	1
Dcaf4	-1.02596	2.48353e-08	0.971846	4.02653e+09	0.07	1
Capn5	-1.00795	-9.93411e-09	0.991853	1.00663e+10	0.15	1
Adra1a	-1.12955	9.93411e-09	0.772352	1.00663e+10	0.99	1
Slc29a3	-1.07054	1.49012e-08	0.910041	6.71089e+09	0.15	1
Hnrnpul1	-0.893779	0	1.08003	Infinity	0.91	1
Gm2a	-1.07625	9.93411e-09	0.900437	1.00663e+10	0.19	1
Itga7	-1.04004	-2.48353e-08	0.954461	4.02653e+09	0.02	1
Pigt	-0.977129	-4.96705e-09	1.0214	2.01327e+10	0.3	1
Hipk2	-1.04007	-2.48353e-09	0.954426	4.02653e+10	0.02	1
Mast4	-1.1205	9.93411e-09	0.801834	1.00663e+10	0.74	1
Tm6sf2	-1.12842	1.98682e-08	0.776359	5.03316e+09	0.95	1
Sipa1l2	-1.00475	-1.73847e-08	0.99518	5.75219e+09	0.16	1
Sat2	-1.04676	1.98682e-08	0.945536	5.03316e+09	0.03	1
Mov10	-0.928677	-9.93411e-09	1.05862	1.00663e+10	0.61	1
Lgals9	-1.08069	-9.93411e-09	0.892604	1.00663e+10	0.22	1
Fam20a	-0.93958	-1.98682e-08	1.05107	5.03316e+09	0.53	1
Cpne2	-1.1036	-9.93411e-09	0.845993	1.00663e+10	0.45	1
Smad6	-1.07773	-1.49012e-08	0.897859	6.71089e+09	0.2	1
Syngap1	-1.00744	1.64534e-08	0.992392	6.07778e+09	0.15	1
Tecr	-1.05959	1.49012e-08	0.927231	6.71089e+09	0.09	1
Nrn1	-1.10461	9.93411e-09	0.843641	1.00663e+10	0.47	1
Mrps23	-1.00841	-7.45058e-09	0.991375	1.34218e+10	0.14	1
Arhgap23	-0.987995	4.96705e-09	1.01159	2.01327e+10	0.24	1
Avpr1a	-0.954597	-2.23517e-08	1.03993	4.47392e+09	0.43	1
Malt1	-1.0008	-7.14014e-09	0.999193	1.40053e+10	0.18	1
Iqsec1	-0.953229	1.49012e-08	1.04099	6.71089e+09	0.44	1
Ikbke	-1.11323	1.98682e-08	0.822206	5.03316e+09	0.6	1
4732419C18Rik	-1.12848	9.93411e-09	0.776145	1.00663e+10	0.96	1
Bin3	-1.07961	-1.98682e-08	0.894534	5.03316e+09	0.22	1
Dlgap1	-0.989484	1.30385e-08	1.01019	7.66958e+09	0.24	1
Pgap3	-1.12524	0	0.787067	Infinity	0.86	1
E230016M11Rik	-1.12371	-9.93411e-09	0.791966	1.00663e+10	0.82	1
Ngf	-0.974654	-2.48353e-09	1.02355	4.02653e+10	0.31	1
Pdlim7	-1.04343	-1.98682e-08	0.950012	5.03316e+09	0.02	1
Gipc1	-1.10612	0	0.84008	Infinity	0.49	1
Pip5k1c	-1.07998	-2.48353e-08	0.893879	4.02653e+09	0.22	1
Slco2a1	-1.03241	2.23517e-08	0.964084	4.47392e+09	0.04	1
Ssh1	-0.895894	-9.93411e-09	1.07884	1.00663e+10	0.89	1
Dennd1a	-0.98631	3.72529e-09	1.01315	2.68435e+10	0.25	1
Ptprf	-1.04874	-1.98682e-08	0.942835	5.03316e+09	0.04	1
Tcf7	-1.06702	-4.96705e-09	0.915735	2.01327e+10	0.13	1
Sf3a2	-0.967724	1.61429e-08	1.02942	6.19466e+09	0.35	1
Mmab	-1.10139	-9.93411e-09	0.85104	1.00663e+10	0.42	1
Rab11fip4	-1.04419	1.24176e-08	0.949002	8.05306e+09	0.02	1
Lgr5	-1.12644	0	0.78311	Infinity	0.89	1
Katnb1	-1.09198	0	0.871085	Infinity	0.32	1
Tmie	-1.01323	9.31323e-09	0.986227	1.07374e+10	0.12	1
Mmp14	-0.952275	9.93411e-09	1.04172	1.00663e+10	0.45	1
Rasa3	-1.12038	0	0.802191	Infinity	0.74	1
Polr3gl	-0.903542	9.93411e-09	1.07443	1.00663e+10	0.82	1
Kank2	-1.07391	4.96705e-09	0.904437	2.01327e+10	0.18	1
Glns-ps1	-1.08114	1.98682e-08	0.891786	5.03316e+09	0.23	1
Tceal8	-1.12181	-1.98682e-08	0.797866	5.03316e+09	0.77	1
Dazap1	-0.958093	-2.48353e-09	1.03721	4.02653e+10	0.41	1
Tenm3	-1.10274	9.93411e-09	0.84797	1.00663e+10	0.44	1
Ccdc66	-1.01792	4.96705e-09	0.981059	2.01327e+10	0.1	1
Tnfsf12	-1.08701	-1.98682e-08	0.880866	5.03316e+09	0.28	1
Tbcel	-1.00789	-1.49012e-08	0.991924	6.71089e+09	0.15	1
Agtr1a	-1.03756	1.73847e-08	0.957639	5.75219e+09	0.03	1
Praf2	-0.954	-2.48353e-08	1.04039	4.02653e+09	0.44	1
Rtl8a	-1.12734	1.98682e-08	0.780066	5.03316e+09	0.92	1
Masp1	-0.962271	-1.98682e-08	1.03388	5.03316e+09	0.39	1
Frmd4a	-1.0978	2.48353e-08	0.858939	4.02653e+09	0.38	1
Slc13a3	-1.10803	0	0.83544	Infinity	0.51	1
Zfp385a	-1.06301	9.93411e-09	0.922019	1.00663e+10	0.11	1
Amt	-0.998274	-1.00893e-09	1.00172	9.91146e+10	0.19	1
Etl4	-0.917265	0	1.06606	Infinity	0.7	1
Mvk	-1.12143	-9.93411e-09	0.79903	1.00663e+10	0.76	1
Fam89a	-1.01803	-1.36594e-08	0.980935	7.32097e+09	0.1	1
Prlr	-0.903454	1.49012e-08	1.07449	6.71089e+09	0.82	1
Anp32a	-1.04259	4.96705e-09	0.951124	2.01327e+10	0.02	1
Lzts3	-0.893052	-1.49012e-08	1.08044	6.71089e+09	0.92	1
Fxyd5	-1.12174	9.93411e-09	0.798105	1.00663e+10	0.77	1
Traf3ip2	-0.897114	-4.96705e-09	1.07815	2.01327e+10	0.88	1
Hhipl1	-1.10032	0	0.853422	Infinity	0.41	1
Sall1	-1.04325	-9.93411e-09	0.950253	1.00663e+10	0.02	1
Zfp64	-0.912324	4.96705e-09	1.06915	2.01327e+10	0.74	1
Gm15318	-1.0877	9.93411e-09	0.879531	1.00663e+10	0.28	1
Arhgap26	-0.980513	-8.69234e-09	1.01841	1.15044e+10	0.28	1
Gnpda1	-0.915489	-2.98023e-08	1.06718	3.35544e+09	0.71	1
Spic	-1.10802	0	0.83546	Infinity	0.51	1
ENSMUSG00000065950.1	-0.975431	1.11759e-08	1.02288	8.94785e+09	0.31	1
Plxna2	-1.0236	3.72529e-09	0.974598	2.68435e+10	0.08	1
Ldlrad3	-1.06634	-4.96705e-09	0.916822	2.01327e+10	0.13	1
Lrp5	-0.995926	-6.20882e-10	1.00402	1.61061e+11	0.2	1
4933404O12Rik	-1.0864	4.96705e-09	0.882017	2.01327e+10	0.27	1
0610030E20Rik	-0.905307	1.98682e-08	1.07339	5.03316e+09	0.8	1
Ston2	-0.977484	1.11759e-08	1.02109	8.94785e+09	0.3	1
Arid1a	-0.939415	-2.23517e-08	1.05119	4.47392e+09	0.53	1
Nabp2	-0.908268	-1.98682e-08	1.07162	5.03316e+09	0.77	1
Prg4	-0.936079	2.23517e-08	1.05354	4.47392e+09	0.56	1
Gm8893	-0.909219	-4.96705e-09	1.07104	2.01327e+10	0.77	1
9030619P08Rik	-0.958819	-2.48353e-09	1.03663	4.02653e+10	0.41	1
Zc3h6	-1.06931	9.93411e-09	0.91206	1.00663e+10	0.15	1
Zfp414	-1.07321	1.98682e-08	0.905603	5.03316e+09	0.17	1
Dusp10	-1.0329	-9.93411e-09	0.963487	1.00663e+10	0.04	1
Trim62	-0.930322	1.49012e-08	1.05751	6.71089e+09	0.6	1
Gm42604	-1.08347	-4.96705e-09	0.887532	2.01327e+10	0.25	1
Sap130	-0.974349	1.24176e-09	1.02381	8.05306e+10	0.32	1
Chic1	-0.965838	7.45058e-09	1.03098	1.34218e+10	0.36	1
Mustn1	-0.992833	-2.23517e-08	1.00702	4.47392e+09	0.22	1
Abca2	-0.986201	1.49012e-08	1.01325	6.71089e+09	0.25	1
Srgap3	-0.90925	-2.48353e-08	1.07102	4.02653e+09	0.77	1
Prelid2	-1.07764	-1.98682e-08	0.898019	5.03316e+09	0.2	1
Syne1	-1.12659	1.98682e-08	0.782588	5.03316e+09	0.9	1
Dyrk1b	-0.931343	-4.96705e-09	1.05681	2.01327e+10	0.59	1
Acnat2	-1.09665	9.93411e-09	0.861395	1.00663e+10	0.37	1
Asap2	-1.09273	-4.96705e-09	0.869554	2.01327e+10	0.33	1
Rdh9	-0.915944	0	1.06689	Infinity	0.71	1
Zfp608	-1.12097	-9.93411e-09	0.800436	1.00663e+10	0.75	1
1810046K07Rik	-1.09913	-9.93411e-09	0.856061	1.00663e+10	0.4	1
Evc	-1.02824	9.93411e-09	0.969134	1.00663e+10	0.06	1
B4galnt1	-0.91999	-4.96705e-09	1.06432	2.01327e+10	0.68	1
Nkd1	-0.941845	-1.98682e-08	1.04945	5.03316e+09	0.52	1
Mta3	-1.10218	1.98682e-08	0.849253	5.03316e+09	0.43	1
Sod3	-0.902967	-4.96705e-09	1.07477	2.01327e+10	0.82	1
Ncmap	-1.12683	2.98023e-08	0.781794	3.35544e+09	0.9	1
mt-Nd6	-0.954597	0	1.03993	Infinity	0.43	1
Peg3	-1.02747	4.96705e-09	0.970059	2.01327e+10	0.06	1
Gm15343	-0.9825	-1.24176e-08	1.01663	8.05306e+09	0.27	1
Gas7	-1.11315	-9.93411e-09	0.822408	1.00663e+10	0.59	1
Evc2	-1.04128	-2.73188e-08	0.952848	3.66048e+09	0.02	1
Ptk6	-0.912908	1.98682e-08	1.06878	5.03316e+09	0.73	1
Tjp3	-0.926305	1.49012e-08	1.0602	6.71089e+09	0.63	1
Tert	-1.12829	1.98682e-08	0.776798	5.03316e+09	0.95	1
Ank3	-1.12773	0	0.778733	Infinity	0.93	1
Dcdc2a	-0.983207	7.45058e-09	1.01599	1.34218e+10	0.27	1
Gm14703	-1.03933	1.73847e-08	0.955382	5.75219e+09	0.02	1
Pde9a	-1.0018	1.10207e-08	0.998187	9.07387e+09	0.18	1
Kdf1	-1.05926	-1.49012e-08	0.927717	6.71089e+09	0.09	1
Tcf7l1	-0.93603	-9.93411e-09	1.05358	1.00663e+10	0.56	1
Eci3	-1.07314	9.93411e-09	0.905724	1.00663e+10	0.17	1
Gm13021	-1.08274	-2.48353e-08	0.888867	4.02653e+09	0.24	1
Tmem51	-1.04587	0	0.946743	Infinity	0.03	1
Slc39a5	-1.0549	1.49012e-08	0.934136	6.71089e+09	0.07	1
Nav2	-1.00663	8.07146e-09	0.993237	1.23893e+10	0.15	1
Cables1	-1.0591	-9.93411e-09	0.927961	1.00663e+10	0.09	1
Arntl	-0.976554	-1.49012e-08	1.0219	6.71089e+09	0.3	1
Cdh1	-1.08125	9.93411e-09	0.891585	1.00663e+10	0.23	1
ENSMUSG00000091089.1	-0.915054	9.93411e-09	1.06745	1.00663e+10	0.72	1
Atp6v0d2	-1.03795	7.45058e-09	0.957148	1.34218e+10	0.03	1
Unc93a2	-1.11062	0	0.828978	Infinity	0.55	1
Shank2	-1.04151	-2.48353e-08	0.95255	4.02653e+09	0.02	1
Rsph4a	-1.12826	1.98682e-08	0.77689	5.03316e+09	0.95	1
Fam81a	-0.915393	4.96705e-09	1.06724	2.01327e+10	0.71	1
Mtmr11	-1.0237	6.20882e-09	0.974487	1.61061e+10	0.08	1
ENSMUSG00000102426.1	-1.08088	-1.98682e-08	0.892252	5.03316e+09	0.23	1
Adora1	-1.0643	-1.98682e-08	0.920034	5.03316e+09	0.12	1
Gm11437	-1.08176	1.98682e-08	0.890669	5.03316e+09	0.23	1
Cyp17a1	-0.993472	1.61429e-08	1.0064	6.19466e+09	0.22	1
Gm42375	-1.09749	1.49012e-08	0.859619	6.71089e+09	0.38	1
Nt5e	-1.12559	0	0.785908	Infinity	0.87	1
Nr1d1	-0.976054	9.93411e-09	1.02234	1.00663e+10	0.31	1
Ces1b	-1.08392	-4.96705e-09	0.886691	2.01327e+10	0.25	1
Adgb	-0.899287	9.93411e-09	1.07691	1.00663e+10	0.86	1
Zfp13	-1.1065	-9.93411e-09	0.839163	1.00663e+10	0.49	1
Cyp2a22	-1.10528	9.93411e-09	0.842061	1.00663e+10	0.47	1
Gm6135	-0.893234	4.96705e-09	1.08034	2.01327e+10	0.91	1
Enho	-1.065	9.93411e-09	0.918929	1.00663e+10	0.12	1
Gldn	-0.998597	2.04115e-08	1.0014	4.8992e+09	0.19	1
Cyp3a41b	-0.925191	-4.96705e-09	1.06094	2.01327e+10	0.64	1
Fuca2	-1.09694	-1.49012e-08	0.860788	6.71089e+09	0.92	3
Tnfrsf19	-1.09313	-1.49012e-08	0.868749	6.71089e+09	0.99	3
Mkrn2os	-1.11112	0	0.82771	Infinity	0.7	3
Dip2a	-1.10444	-9.93411e-09	0.844043	1.00663e+10	0.8	3
Intu	-1.13157	9.93411e-09	0.764954	1.00663e+10	0.4	3
Ppip5k1	-1.15468	0	0.583955	Infinity	0.06	3
Limd2	-1.15185	1.98682e-08	0.646109	5.03316e+09	0.08	3
Myh10	-1.15245	-1.98682e-08	0.638569	5.03316e+09	0.24	3
Klhdc7a	-1.1448	0	0.703101	Infinity	0.21	3
Apcs	-1.14366	1.98682e-08	0.709768	5.03316e+09	0.22	3
Klhl13	-1.13284	9.93411e-09	0.760092	1.00663e+10	0.38	3
4632404H12Rik	-1.13944	0	0.731764	Infinity	0.68	3
Rnf43	-1.13904	9.93411e-09	0.733663	1.00663e+10	0.7	3
Abcb11	-1.15392	0	0.613669	Infinity	0.03	3
Gstp3	-1.11837	-9.93411e-09	0.808054	1.00663e+10	0.59	3
Hs1bp3	-1.13306	0	0.759234	Infinity	0.89	3
Tab1	-1.14904	0	0.673412	Infinity	0.38	3
Col4a2	-1.11429	0	0.819392	Infinity	0.65	3
Myo1d	-1.13079	-9.93411e-09	0.767854	1.00663e+10	0.97	3
Cyp2c39	-1.13228	9.93411e-09	0.762227	1.00663e+10	0.91	3
Car2	-1.13881	9.93411e-09	0.734711	1.00663e+10	0.3	3
Cbs	-1.15385	1.98682e-08	0.615239	5.03316e+09	0.17	3
Hlx	-1.15116	9.93411e-09	0.653798	1.00663e+10	0.3	3
Arhgdia	-1.15359	-1.98682e-08	0.620623	5.03316e+09	0.19	3
Ethe1	-1.14837	1.98682e-08	0.678716	5.03316e+09	0.4	3
Sirpa	-1.13226	0	0.762326	Infinity	0.39	3
Gramd4	-1.11714	-9.93411e-09	0.811563	1.00663e+10	0.61	3
Shf	-1.153	-1.98682e-08	0.630717	5.03316e+09	0.22	3
Gabbr2	-1.15209	0	0.643275	Infinity	0.08	3
2020-09-11	-1.14428	0	0.706156	Infinity	0.21	3
Gpr39	-1.14577	9.93411e-09	0.69701	1.00663e+10	0.19	3
A2ml1	-1.14884	-1.98682e-08	0.675073	5.03316e+09	0.38	3
Man1c1	-1.13337	-1.98682e-08	0.758022	5.03316e+09	0.37	3
Disp1	-1.12835	0	0.776587	Infinity	0.45	3
Gstm3	-1.15282	0	0.633434	Infinity	0.06	3
Itih5	-1.15234	1.98682e-08	0.640069	5.03316e+09	0.07	3
Dtx4	-1.15042	1.98682e-08	0.661231	5.03316e+09	0.33	3
Mettl27	-1.1507	0	0.658542	Infinity	0.1	3
Gm49340	-1.15399	0	0.612092	Infinity	0.16	3
Tagln2	-1.14959	-9.93411e-09	0.668774	1.00663e+10	0.36	3
Mid1ip1	-1.14478	-9.93411e-09	0.703222	1.00663e+10	0.52	3
Rims3	-1.13819	-1.98682e-08	0.73761	5.03316e+09	0.31	3
Selplg	-1.15425	0	0.605074	Infinity	0.02	3
Gm12070	-1.14048	9.93411e-09	0.726704	1.00663e+10	0.65	3
Treml4	-1.15312	1.98682e-08	0.628926	5.03316e+09	0.05	3
Dixdc1	-1.15413	1.98682e-08	0.608515	5.03316e+09	0.02	3
Cc2d2a	-1.15273	1.98682e-08	0.634806	5.03316e+09	0.06	3
Trim68	-1.14086	9.93411e-09	0.724792	1.00663e+10	0.27	3
Fmn1	-1.14823	-9.93411e-09	0.67981	1.00663e+10	0.15	3
Svil	-1.14293	0	0.713863	Infinity	0.57	3
Slc15a3	-1.15451	1.98682e-08	0.595242	5.03316e+09	0.04	3
Gucy2c	-1.153	0	0.630813	Infinity	0.05	3
Klhl26	-1.14315	-9.93411e-09	0.712646	1.00663e+10	0.57	3
Tent5a	-1.15082	-1.98682e-08	0.657362	5.03316e+09	0.31	3
Mfsd13a	-1.15218	-1.98682e-08	0.642141	5.03316e+09	0.07	3
Prkca	-1.14037	-9.93411e-09	0.727264	1.00663e+10	0.65	3
Pilra	-1.14065	9.93411e-09	0.725849	1.00663e+10	0.27	3
Ptpre	-1.14609	1.98682e-08	0.69493	5.03316e+09	0.47	3
Tcp11l1	-1.12739	0	0.779889	Infinity	0.46	3
Mllt3	-1.14509	1.98682e-08	0.701284	5.03316e+09	0.2	3
Ttc21b	-1.13987	-2.98023e-08	0.729669	3.35544e+09	0.28	3
Scap	-1.1531	0	0.629227	Infinity	0.05	3
Sigmar1	-1.15199	-1.98682e-08	0.644522	5.03316e+09	0.26	3
Man2b2	-1.15321	0	0.627423	Infinity	0.21	3
Tnik	-1.14982	-1.98682e-08	0.66679	5.03316e+09	0.35	3
Ptpdc1	-1.15101	0	0.655362	Infinity	0.1	3
Cd68	-1.13797	1.98682e-08	0.738575	5.03316e+09	0.73	3
Aldh3b1	-1.14095	0	0.724324	Infinity	0.26	3
Slc3a1	-1.13251	-1.98682e-08	0.761353	5.03316e+09	0.39	3
Rpusd1	-1.15447	-1.98682e-08	0.59718	5.03316e+09	0.03	3
Tmem144	-1.13882	9.93411e-09	0.734685	1.00663e+10	0.7	3
Aph1b	-1.10899	-9.93411e-09	0.833073	1.00663e+10	0.73	3
Cldn1	-1.14264	0	0.715447	Infinity	0.58	3
Recql4	-1.14604	-1.98682e-08	0.695259	5.03316e+09	0.47	3
Cyp4f16	-1.1398	1.98682e-08	0.730054	5.03316e+09	0.28	3
Eepd1	-1.15237	0	0.639664	Infinity	0.25	3
Mpzl1	-1.123	1.98682e-08	0.7942	5.03316e+09	0.52	3
Jrk	-1.1335	-1.98682e-08	0.757506	5.03316e+09	0.37	3
Mrnip	-1.14974	0	0.667441	Infinity	0.35	3
Cabcoco1	-1.13039	-9.93411e-09	0.7693	1.00663e+10	0.98	3
Extl1	-1.12009	-9.93411e-09	0.803053	1.00663e+10	0.56	3
Gm11695	-1.15029	1.98682e-08	0.662511	5.03316e+09	0.33	3
Gm17690	-1.14586	9.93411e-09	0.696436	1.00663e+10	0.48	3
Src	-1.15333	0	0.62531	Infinity	0.2	3
Hunk	-1.14154	-9.93411e-09	0.72131	1.00663e+10	0.26	3
Hamp2	-1.15463	1.98682e-08	0.588452	5.03316e+09	0.05	3
Kcnj10	-1.13794	-9.93411e-09	0.738745	1.00663e+10	0.31	3
Grk3	-1.13846	-2.98023e-08	0.736349	3.35544e+09	0.3	3
Abcd2	-1.1532	0	0.627539	Infinity	0.21	3
Sgk1	-1.15109	1.98682e-08	0.654601	5.03316e+09	0.1	3
Robo1	-1.13472	1.98682e-08	0.752573	5.03316e+09	0.83	3
Rd3	-1.13617	-1.98682e-08	0.746526	5.03316e+09	0.79	3
Pclo	-1.14357	-1.98682e-08	0.71027	5.03316e+09	0.55	3
Arrdc4	-1.14965	1.98682e-08	0.668211	5.03316e+09	0.35	3
Stambpl1	-1.13334	0	0.758122	Infinity	0.38	3
1810010H24Rik	-1.1449	-9.93411e-09	0.702471	1.00663e+10	0.51	3
Azin2	-1.15469	-1.98682e-08	0.582079	5.03316e+09	0.08	3
Acpp	-1.11241	1.98682e-08	0.82435	5.03316e+09	0.68	3
Hamp	-1.15158	0	0.649301	Infinity	0.28	3
Hsbp1l1	-1.14456	1.98682e-08	0.704501	5.03316e+09	0.52	3
Mtbp	-1.15071	2.98023e-08	0.658391	3.35544e+09	0.1	3
Mup-ps14	-1.15431	0	0.603051	Infinity	0.14	3
Corin	-1.13097	-1.98682e-08	0.76717	5.03316e+09	0.41	3
Abcc4	-1.13287	0	0.759979	Infinity	0.38	3
Fgd1	-1.1518	1.98682e-08	0.646791	5.03316e+09	0.08	3
Rfx4	-1.15216	1.98682e-08	0.642337	5.03316e+09	0.26	3
Morc4	-1.14977	1.98682e-08	0.667159	5.03316e+09	0.35	3
Slc22a27	-1.10193	-9.93411e-09	0.849829	1.00663e+10	0.84	3
Prss8	-1.14479	9.93411e-09	0.703141	1.00663e+10	0.21	3
Lrrc4c	-1.14906	9.93411e-09	0.673218	1.00663e+10	0.37	3
Slc1a4	-1.12766	-9.93411e-09	0.778975	1.00663e+10	0.46	3
Mansc1	-1.1547	0	0.577876	Infinity	0.07	3
Prr36	-1.13963	0	0.730834	Infinity	0.68	3
Camk1d	-1.14882	-9.93411e-09	0.675231	1.00663e+10	0.14	3
Espn	-1.15338	0	0.624559	Infinity	0.04	3
C330021F23Rik	-1.11373	9.93411e-09	0.820883	1.00663e+10	0.66	3
Clmp	-1.13248	1.98682e-08	0.761479	5.03316e+09	0.39	3
Gnat1	-1.14397	-9.93411e-09	0.70801	1.00663e+10	0.22	3
Rbp1	-1.15397	1.98682e-08	0.61253	5.03316e+09	0.16	3
D030028A08Rik	-1.1547	0	0.578818	Infinity	0.08	3
Akr1b7	-1.15403	1.98682e-08	0.611178	5.03316e+09	0.16	3
Marco	-1.1473	0	0.68668	Infinity	0.16	3
Slc34a2	-1.15414	0	0.608287	Infinity	0.02	3
Sybu	-1.13318	-9.93411e-09	0.758742	1.00663e+10	0.88	3
Airn	-1.15067	1.98682e-08	0.658818	5.03316e+09	0.32	3
H19	-1.15377	0	0.616968	Infinity	0.03	3
Sytl5	-1.14735	-9.93411e-09	0.686326	1.00663e+10	0.16	3
Atp2b2	-1.1547	1.98682e-08	0.579229	5.03316e+09	0.07	3
Aldh3b3	-1.14823	0	0.679833	Infinity	0.4	3
Nfe2	-1.1545	-1.98682e-08	0.595981	5.03316e+09	0.12	3
Sult2a3	-1.15316	-1.98682e-08	0.62814	5.03316e+09	0.21	3
Sult2a2	-1.15101	0	0.65534	Infinity	0.3	3
Sult2a1	-1.13113	-1.98682e-08	0.766602	5.03316e+09	0.95	3
Sult2a5	-1.15334	-1.98682e-08	0.62523	5.03316e+09	0.04	3
Cyp4a12a	-1.06544	-9.93411e-09	0.918238	1.00663e+10	0.71	5
Cyp4a12b	-0.909363	-1.98682e-08	1.07096	5.03316e+09	0.05	5
Mup7	-0.761003	9.93411e-09	1.1326	1.00663e+10	0.22	5
Hsd3b5	-0.591038	1.98682e-08	1.15459	5.03316e+09	0.49	5
Mup20	-1.04072	-2.48353e-09	0.95358	4.02653e+10	0.51	5
Mup14	-0.989949	1.24176e-09	1.00976	8.05306e+10	0.25	5
Mup11	-0.875303	0	1.08987	Infinity	0.07	5
Cyp2d9	-0.976337	2.48353e-08	1.02209	4.02653e+09	0.21	5
Zbtb16	-0.947029	7.45058e-09	1.04566	1.34218e+10	0.12	5
Nat8	-0.979862	-6.20882e-09	1.01899	1.61061e+10	0.22	5
Slco1a1	-0.849418	-2.98023e-08	1.10211	3.35544e+09	0.11	5
Mup21	-1.01915	-1.61429e-08	0.979676	6.19466e+09	0.38	5
Scara5	-0.892169	-9.93411e-09	1.08093	1.00663e+10	0.06	5
Ugt2b38	-0.685883	0	1.14741	Infinity	0.32	5
Slc22a28	-0.780733	0	1.12714	Infinity	0.2	5
Fam213b	-0.998352	-1.07102e-08	1.00164	9.33689e+09	0.29	5
Elovl3	-1.02021	8.69234e-09	0.978478	1.15044e+10	0.39	5
Sult2a7	-0.996407	-1.78503e-08	1.00355	5.60213e+09	0.28	5
Acot1	-0.927015	4.96705e-09	1.05973	2.01327e+10	0.08	5
Snhg11	-1.04527	2.23517e-08	0.947554	4.47392e+09	0.54	5
Alas2	-1.07785	4.96705e-09	0.897652	2.01327e+10	0.84	5
Gm15889	-1.06097	0	0.92515	Infinity	0.67	5
Mup9	-0.894672	4.96705e-09	1.07953	2.01327e+10	0.05	5
Slc15a5	-1.00411	-1.64534e-08	0.995841	6.07778e+09	0.31	5
Gm12798	-0.6014	0	1.15436	Infinity	0.56	5
Susd4	-0.785318	0	1.12577	Infinity	0.19	5
Ttll8	-0.86367	-9.93411e-09	1.09558	1.00663e+10	0.09	5
C6	-1.02394	-1.11759e-08	0.9742	8.94785e+09	0.41	5
Ntf3	-1.0599	-1.49012e-08	0.926768	6.71089e+09	0.66	5
Gm15638	-1.0824	-4.96705e-09	0.889494	2.01327e+10	0.9	5
Lpin1	-1.06272	-9.93411e-09	0.92247	1.00663e+10	0.68	5
Slc25a33	-0.947164	-1.24176e-08	1.04556	8.05306e+09	0.12	5
Lonrf3	-0.826725	-9.93411e-09	1.1115	1.00663e+10	0.14	5
Carmil1	-0.854791	2.48353e-08	1.0997	4.02653e+09	0.1	5
1700028E10Rik	-0.782463	0	1.12663	Infinity	0.2	5
Tmc7	-0.90785	2.48353e-08	1.07187	4.02653e+09	0.05	5
Nox4	-0.988518	1.24176e-09	1.0111	8.05306e+10	0.25	5
Nlrp12	-1.01837	1.61429e-08	0.980554	6.19466e+09	0.38	5
Gm15502	-1.06035	4.96705e-09	0.926078	2.01327e+10	0.66	5
Cpeb2	-1.01809	1.49012e-08	0.980876	6.71089e+09	0.38	5
Keg1	-0.884378	-4.96705e-09	1.08516	2.01327e+10	0.06	5
Gm20056	-1.06017	1.98682e-08	0.926361	5.03316e+09	0.66	5
Tsku	-1.05175	-1.49012e-08	0.938632	6.71089e+09	0.59	5
Bdnf	-1.04684	1.73847e-08	0.945431	5.75219e+09	0.55	5
P2ry1	-0.815179	0	1.11584	Infinity	0.16	5
4732465J04Rik	-1.08059	4.96705e-09	0.892786	2.01327e+10	0.88	5
Sult2a8	-0.617525	-1.98682e-08	1.15375	5.03316e+09	0.6	5
Ugt2b1	-0.683709	1.98682e-08	1.14771	5.03316e+09	0.32	5
Caln1	-1.00088	4.73422e-09	0.999119	2.11228e+10	0.3	5
Slc25a30	-0.753542	9.93411e-09	1.13449	1.00663e+10	0.23	5
Egfr	-0.765674	9.93411e-09	1.13137	1.00663e+10	0.21	5
9430037G07Rik	-0.771841	9.93411e-09	1.12969	1.00663e+10	0.21	5
Map3k6	-0.67391	2.98023e-08	1.14898	3.35544e+09	0.74	5
Gon7	-0.989605	1.24176e-08	1.01008	8.05306e+09	0.25	5
Gm42428	-0.861859	0	1.09644	Infinity	0.09	5
ENSMUSG00000091562.3	-0.793241	0	1.12331	Infinity	0.18	5
Gda	-1.0802	1.49012e-08	0.893483	6.71089e+09	0.87	5
Etfbkmt	-1.06421	9.93411e-09	0.920168	1.00663e+10	0.7	5
Smad9	-0.868266	-1.49012e-08	1.09336	6.71089e+09	0.08	5
Snx10	-1.04712	1.73847e-08	0.945051	5.75219e+09	0.55	5
Cyp4a10	-0.719606	-9.93411e-09	1.14187	1.00663e+10	0.26	5
Gm8623	-1.02992	-9.93411e-09	0.967123	1.00663e+10	0.44	5
Cebpb	-1.04937	-4.96705e-09	0.941959	2.01327e+10	0.57	5
Ctcflos	-0.690151	-1.98682e-08	1.1468	5.03316e+09	0.31	5
Marcksl1-ps4	-1.06932	4.96705e-09	0.912038	2.01327e+10	0.75	5
Ephx2	-1.05539	0	0.933426	Infinity	0.62	5
Cnmd	-0.787486	0	1.12511	Infinity	0.19	5
Arhgef26	-0.966835	1.49012e-08	1.03016	6.71089e+09	0.17	5
Arl4a	-1.06266	-1.49012e-08	0.922565	6.71089e+09	0.68	5
Eif4e3	-0.947198	1.49012e-08	1.04554	6.71089e+09	0.12	5
Osbpl5	-0.998055	2.35159e-08	1.00193	4.25244e+09	0.29	5
Fmo5	-0.982543	2.48353e-08	1.01659	4.02653e+09	0.23	5
Cry1	-0.875387	-9.93411e-09	1.08982	1.00663e+10	0.07	5
Gpcpd1	-0.966382	0	1.03053	Infinity	0.17	5
Crybg3	-0.896388	-9.93411e-09	1.07856	1.00663e+10	0.05	5
Lonrf1	-0.667097	9.93411e-09	1.14978	1.00663e+10	0.35	5
Lurap1l	-1.06914	1.98682e-08	0.912326	5.03316e+09	0.74	5
Mcrip2	-1.03936	-2.48353e-09	0.955343	4.02653e+10	0.5	5
Chpt1	-0.920487	4.96705e-09	1.064	2.01327e+10	0.07	5
Gpat4	-1.04882	7.45058e-09	0.942714	1.34218e+10	0.57	5
Adamtsl2	-1.04197	-1.73847e-08	0.951936	5.75219e+09	0.52	5
Il1r1	-0.822672	-9.93411e-09	1.11305	1.00663e+10	0.15	5
Abhd6	-1.05204	2.48353e-09	0.938215	4.02653e+10	0.59	5
C8a	-0.891001	1.98682e-08	1.08157	5.03316e+09	0.06	5
Olfm3	-0.794303	-1.98682e-08	1.12297	5.03316e+09	0.18	5
Tedc2	-0.925915	0	1.06046	Infinity	0.07	5
Cyp7b1	-0.644597	0	1.15198	Infinity	0.66	5
Gm14097	-0.702399	9.93411e-09	1.14491	1.00663e+10	0.29	5
Aspa	-1.07191	-1.49012e-08	0.907784	6.71089e+09	0.77	5
Gm4705	-0.936031	2.23517e-08	1.05358	4.47392e+09	0.09	5
Nfil3	-0.654524	9.93411e-09	1.15109	1.00663e+10	0.37	5
Rad54l2	-1.01781	1.49012e-08	0.981186	6.71089e+09	0.38	5
Hsd3b2	-0.656089	9.93411e-09	1.15094	1.00663e+10	0.37	5
Col27a1	-0.638026	-1.98682e-08	1.15249	5.03316e+09	0.4	5
Gde1	-1.03373	-2.48353e-09	0.962452	4.02653e+10	0.47	5
Chrna2	-1.01841	1.61429e-08	0.980516	6.19466e+09	0.38	5
Cyp2c67	-0.800356	-9.93411e-09	1.12099	1.00663e+10	0.17	5
G6pc	-0.832935	1.98682e-08	1.10905	5.03316e+09	0.13	5
Phf20l1	-1.07169	-2.98023e-08	0.908149	3.35544e+09	0.77	5
Ndufaf4	-1.07947	-4.96705e-09	0.89478	2.01327e+10	0.86	5
Fam47e	-1.05926	1.49012e-08	0.927723	6.71089e+09	0.65	5
Rexo5	-1.06369	0	0.920978	Infinity	0.69	5
Gm8941	-0.595569	0	1.15451	Infinity	0.55	5
Scp2	-1.06092	-4.96705e-09	0.925222	2.01327e+10	0.67	5
Ugt1a9	-1.044	1.98682e-08	0.949256	5.03316e+09	0.53	5
Mgst1	-1.0351	9.93411e-09	0.960745	1.00663e+10	0.47	5
Mme	-1.07752	1.49012e-08	0.898226	6.71089e+09	0.84	5
Gin1	-1.07088	9.93411e-09	0.909488	1.00663e+10	0.76	5
Setdb2	-1.01248	-1.73847e-08	0.987039	5.75219e+09	0.35	5
Zbtb20	-1.02853	7.45058e-09	0.968796	1.34218e+10	0.43	5
Il6ra	-0.97169	1.98682e-08	1.02609	5.03316e+09	0.19	5
Bach1	-1.03007	-1.24176e-08	0.96694	8.05306e+09	0.44	5
Zbtb44	-1.08299	-9.93411e-09	0.888409	1.00663e+10	0.91	5
B3galt1	-0.81873	-9.93411e-09	1.11453	1.00663e+10	0.15	5
Cipc	-0.827859	0	1.11106	Infinity	0.14	5
Chic2	-1.05492	1.49012e-08	0.934102	6.71089e+09	0.61	5
Zfas1	-1.05322	1.24176e-08	0.936541	8.05306e+09	0.6	5
Zyg11a	-0.725474	0	1.14073	Infinity	0.9	5
Car1	-0.636109	0	1.15263	Infinity	0.64	5
Insig2	-0.968143	-2.23517e-08	1.02907	4.47392e+09	0.18	5
Dcun1d3	-0.824179	0	1.11248	Infinity	0.14	5
Inmt	-1.07269	-1.49012e-08	0.906488	6.71089e+09	0.78	5
Zfp970	-0.595316	0	1.15451	Infinity	0.48	5
Gm17491	-1.04053	7.45058e-09	0.953818	1.34218e+10	0.51	5
Pdxk	-1.03153	-1.73847e-08	0.965165	5.75219e+09	0.45	5
Ppm1k	-1.04127	1.73847e-08	0.952862	5.75219e+09	0.51	5
Mup2	-0.698135	9.93411e-09	1.14559	1.00663e+10	0.81	5
Gm826	-0.726789	2.98023e-08	1.14046	3.35544e+09	0.9	5
Alas1	-0.68139	9.93411e-09	1.14802	1.00663e+10	0.76	5
Ccnf	-0.63847	0	1.15246	Infinity	0.4	5
Pim3	-0.789151	-9.93411e-09	1.1246	1.00663e+10	0.19	5
Hip1r	-0.760058	9.93411e-09	1.13285	1.00663e+10	0.22	5
Gdap10	-0.73339	-1.98682e-08	1.1391	5.03316e+09	0.92	5
Ces3a	-0.713181	-9.93411e-09	1.14306	1.00663e+10	0.86	5
Map3k5	-0.675683	-9.93411e-09	1.14876	1.00663e+10	0.74	5
C8b	-0.72366	9.93411e-09	1.14108	1.00663e+10	0.89	5
Nuak2	-0.740491	9.93411e-09	1.13755	1.00663e+10	0.95	5
Mug1	-0.704928	0	1.14449	Infinity	0.83	5
Slc6a9	-0.631848	0	1.15293	Infinity	0.63	5
Rapgef4	-0.637846	0	1.15251	Infinity	0.65	5
Kcnk5	-0.751294	9.93411e-09	1.13503	1.00663e+10	0.99	5

## Sheet: Fig 2b
Raw sequencing data are deposited in BioProject (ID: ph4b9).
GOID	GOTerm	Ontology Source	Term PValue	Term PValue Corrected with Bonferroni step down	Group PValue	Group PValue Corrected with Bonferroni step down	GOLevels	GOGroups	% Associated Genes	Nr. Genes	Associated Genes Found
GO:0032990	cell part morphogenesis	GO_BiologicalProcess-GOA_23.02.2017_10h01	6.82831e-05	0.0229431	6.82831e-05	0.000204849	[4, 5]	Group00	4.29936	27	[Ank3, Bdnf, Corin, Dcdc2a, Egfr, Fmn1, Gas7, Lrrc4c, Mup11, Mup2, Mup20, Mup7, Mup9, Myh10, Ngf, Nrn1, Ntf3, Pip5k1c, Plxna2, Plxnb1, Robo1, Sgk1, Src, Ssh1, Syngap1, Tnik, Tsku]
GO:0042921	glucocorticoid receptor signaling pathway	GO_BiologicalProcess-GOA_23.02.2017_10h01	0.000144765	0.0471935	0.000144765	0.000144765	[6, 7, 8, 9, 10]	Group01	26.6667	4	[Arid1a, Arntl, Bdnf, Cry1]
GO:0046717	acid secretion	GO_BiologicalProcess-GOA_23.02.2017_10h01	9.19727e-05	0.0308109	9.19727e-05	0.000183945	[5, 6]	Group02	9.27835	9	[Abcb11, Abcc4, Adora1, Avpr1a, Bdnf, Gipc1, Gpr39, Hip1r, Slc6a9]
GO:0007224	smoothened signaling pathway	GO_BiologicalProcess-GOA_23.02.2017_10h01	3.68783e-05	0.012723	3.68783e-05	0.000184392	[4, 5, 6]	Group03	8.46154	11	[Cc2d2a, Dcdc2a, Disp1, Evc, Evc2, Hipk2, Intu, Ptpdc1, Rfx4, Sall1, Ttc21b]
GO:0008202	steroid metabolic process	GO_BiologicalProcess-GOA_23.02.2017_10h01	5.99361e-05	0.0203183	5.99361e-05	0.000239744	[4]	Group04	5.92593	16	[Agtr1a, Cyp17a1, Cyp7b1, Ephx2, G6pc, Hsd3b2, Hsd3b5, Insig2, Lrp5, Mvk, Nr1d1, Scap, Scp2, Sult2a1, Sult2a2, Tecr]
GO:0007267	cell-cell signaling	GO_BiologicalProcess-GOA_23.02.2017_10h01	2.33321e-08	8.53956e-06	2.33321e-08	1.63325e-07	[3]	Group05	4.18888	55	[Abhd6, Adora1, Adra1a, Agtr1a, Arntl, Atp2b2, Bdnf, Car2, Cdh1, Chrna2, Corin, Cry1, Dcdc2a, Dixdc1, Dlgap1, Egfr, Gipc1, Gpr39, Kcnj10, Lgr5, Lrp5, Ly6e, Mllt3, Mup11, Mup2, Mup20, Mup7, Mup9, Nfe2, Ngf, Nkd1, Nr1d1, Ntf3, P2ry1, Pclo, Pim3, Rapgef4, Rims3, Rnf43, Sall1, Shank2, Slc6a9, Src, Ssh1, Ston2, Sybu, Syngap1, Sytl5, Tcf7, Tcf7l1, Tert, Thra, Tnik, Tsku, Zmynd8]
GO:1905114	cell surface receptor signaling pathway involved in cell-cell signaling	GO_BiologicalProcess-GOA_23.02.2017_10h01	0.000104317	0.0347375	2.33321e-08	1.63325e-07	[4, 5, 6]	Group05	4.54545	23	[Adora1, Arntl, Bdnf, Cdh1, Chrna2, Corin, Dcdc2a, Dixdc1, Lgr5, Lrp5, Mllt3, Nkd1, Rnf43, Sall1, Src, Ssh1, Tcf7, Tcf7l1, Tert, Thra, Tnik, Tsku, Zmynd8]
GO:0030111	regulation of Wnt signaling pathway	GO_BiologicalProcess-GOA_23.02.2017_10h01	0.000142138	0.0464792	2.33321e-08	1.63325e-07	[4, 5, 6, 7, 8]	Group05	5.74713	15	[Arntl, Cdh1, Corin, Dcdc2a, Dixdc1, Lgr5, Lrp5, Mllt3, Nkd1, Rnf43, Sall1, Src, Tert, Thra, Tsku]
GO:0007267	cell-cell signaling	GO_BiologicalProcess-GOA_23.02.2017_10h01	2.33321e-08	8.53956e-06	2.49403e-08	1.49642e-07	[3]	Group06	4.18888	55	[Abhd6, Adora1, Adra1a, Agtr1a, Arntl, Atp2b2, Bdnf, Car2, Cdh1, Chrna2, Corin, Cry1, Dcdc2a, Dixdc1, Dlgap1, Egfr, Gipc1, Gpr39, Kcnj10, Lgr5, Lrp5, Ly6e, Mllt3, Mup11, Mup2, Mup20, Mup7, Mup9, Nfe2, Ngf, Nkd1, Nr1d1, Ntf3, P2ry1, Pclo, Pim3, Rapgef4, Rims3, Rnf43, Sall1, Shank2, Slc6a9, Src, Ssh1, Ston2, Sybu, Syngap1, Sytl5, Tcf7, Tcf7l1, Tert, Thra, Tnik, Tsku, Zmynd8]
GO:0010817	regulation of hormone levels	GO_BiologicalProcess-GOA_23.02.2017_10h01	8.71379e-07	0.000316311	2.49403e-08	1.49642e-07	[3]	Group06	5.47667	27	[Adora1, Agtr1a, Arntl, Bdnf, Corin, Cry1, Cyp17a1, Egfr, Gpr39, Lrp5, Ly6e, Mup11, Mup2, Mup20, Mup7, Mup9, Ngf, Nr1d1, Ntf3, P2ry1, Pclo, Pim3, Rapgef4, Rbp1, Rdh9, Scp2, Sybu]
GO:0009914	hormone transport	GO_BiologicalProcess-GOA_23.02.2017_10h01	2.58735e-05	0.00897811	2.49403e-08	1.49642e-07	[4, 5]	Group06	5.6213	19	[Adora1, Agtr1a, Arntl, Cry1, Egfr, Gpr39, Lrp5, Ly6e, Mup11, Mup2, Mup20, Mup7, Mup9, Nr1d1, P2ry1, Pclo, Pim3, Rapgef4, Sybu]
GO:1905114	cell surface receptor signaling pathway involved in cell-cell signaling	GO_BiologicalProcess-GOA_23.02.2017_10h01	0.000104317	0.0347375	2.49403e-08	1.49642e-07	[4, 5, 6]	Group06	4.54545	23	[Adora1, Arntl, Bdnf, Cdh1, Chrna2, Corin, Dcdc2a, Dixdc1, Lgr5, Lrp5, Mllt3, Nkd1, Rnf43, Sall1, Src, Ssh1, Tcf7, Tcf7l1, Tert, Thra, Tnik, Tsku, Zmynd8]
GO:0023061	signal release	GO_BiologicalProcess-GOA_23.02.2017_10h01	8.3549e-06	0.00294928	2.49403e-08	1.49642e-07	[4, 6, 7]	Group06	5.34884	23	[Adora1, Agtr1a, Arntl, Cry1, Egfr, Gpr39, Lrp5, Ly6e, Mup11, Mup2, Mup20, Mup7, Mup9, Ngf, Nr1d1, P2ry1, Pclo, Pim3, Rapgef4, Rims3, Slc6a9, Sybu, Sytl5]
GO:0046879	hormone secretion	GO_BiologicalProcess-GOA_23.02.2017_10h01	1.6377e-05	0.00574831	2.49403e-08	1.49642e-07	[5, 6, 7, 8]	Group06	5.8104	19	[Adora1, Agtr1a, Arntl, Cry1, Egfr, Gpr39, Lrp5, Ly6e, Mup11, Mup2, Mup20, Mup7, Mup9, Nr1d1, P2ry1, Pclo, Pim3, Rapgef4, Sybu]
GO:0006629	lipid metabolic process	GO_BiologicalProcess-GOA_23.02.2017_10h01	8.36339e-10	3.06936e-07	2.27076e-09	1.81661e-08	[3]	Group07	4.56026	56	[Abcd2, Abhd6, Acnat2, Acot1, Adora1, Agtr1a, Akr1b7, Avpr1a, B4galnt1, Chpt1, Cyp17a1, Cyp2a22, Cyp2c39, Cyp2c67, Cyp2d9, Cyp4a10, Cyp4a12a, Cyp7b1, Eci3, Egfr, Elovl3, Ephx2, Etfbkmt, Fam213b, G6pc, Gde1, Gm2a, Gpat4, Gpcpd1, Gpr39, Hsd3b2, Hsd3b5, Insig2, Lpin1, Lrp5, Mid1ip1, Mup11, Mup2, Mup20, Mup7, Mup9, Mvk, Nr1d1, Pgap3, Pigt, Pip5k1c, Rbp1, Rdh9, Scap, Scp2, Src, Sult2a1, Sult2a2, Tecr,…
GO:0001659	temperature homeostasis	GO_BiologicalProcess-GOA_23.02.2017_10h01	5.91231e-05	0.0201019	2.27076e-09	1.81661e-08	[4, 5]	Group07	13.2075	7	[Adora1, Mup11, Mup2, Mup20, Mup7, Mup9, Nr1d1]
GO:0019216	regulation of lipid metabolic process	GO_BiologicalProcess-GOA_23.02.2017_10h01	3.54779e-07	0.000129494	2.27076e-09	1.81661e-08	[4, 5]	Group07	6.93069	21	[Abcd2, Abhd6, Adora1, Agtr1a, Avpr1a, Ephx2, Etfbkmt, Gpr39, Insig2, Mid1ip1, Mup11, Mup2, Mup20, Mup7, Mup9, Nr1d1, Scap, Scp2, Src, Thra, Tm6sf2]
GO:0045834	positive regulation of lipid metabolic process	GO_BiologicalProcess-GOA_23.02.2017_10h01	2.62208e-06	0.000941326	2.27076e-09	1.81661e-08	[3, 4, 5, 6]	Group07	9.28571	13	[Abcd2, Abhd6, Agtr1a, Avpr1a, Mid1ip1, Mup11, Mup2, Mup20, Mup7, Mup9, Nr1d1, Scp2, Src]
GO:0046890	regulation of lipid biosynthetic process	GO_BiologicalProcess-GOA_23.02.2017_10h01	0.00011987	0.039677	2.27076e-09	1.81661e-08	[4, 5, 6]	Group07	7.43243	11	[Abhd6, Avpr1a, Insig2, Mid1ip1, Mup11, Mup2, Mup20, Mup7, Mup9, Nr1d1, Scap]
GO:0046883	regulation of hormone secretion	GO_BiologicalProcess-GOA_23.02.2017_10h01	5.73552e-05	0.0196155	2.27076e-09	1.81661e-08	[3, 4, 5, 6, 7, 8, 9]	Group07	5.94796	16	[Adora1, Agtr1a, Arntl, Cry1, Egfr, Gpr39, Lrp5, Mup11, Mup2, Mup20, Mup7, Mup9, Nr1d1, P2ry1, Pim3, Sybu]
GO:0061178	regulation of insulin secretion involved in cellular response to glucose stimulus	GO_BiologicalProcess-GOA_23.02.2017_10h01	1.25883e-06	0.000455698	2.27076e-09	1.81661e-08	[3, 4, 5, 6, 7, 8, 9, 10, 11, 12]	Group07	13.5135	10	[Gpr39, Lrp5, Mup11, Mup2, Mup20, Mup7, Mup9, Nr1d1, Pim3, Sybu]
GO:0035773	insulin secretion involved in cellular response to glucose stimulus	GO_BiologicalProcess-GOA_23.02.2017_10h01	3.66546e-06	0.00131224	2.27076e-09	1.81661e-08	[4, 6, 7, 8, 9, 10, 11]	Group07	12.0482	10	[Gpr39, Lrp5, Mup11, Mup2, Mup20, Mup7, Mup9, Nr1d1, Pim3, Sybu]
GO:0006629	lipid metabolic process	GO_BiologicalProcess-GOA_23.02.2017_10h01	8.36339e-10	3.06936e-07	9.61687e-11	8.65518e-10	[3]	Group08	4.56026	56	[Abcd2, Abhd6, Acnat2, Acot1, Adora1, Agtr1a, Akr1b7, Avpr1a, B4galnt1, Chpt1, Cyp17a1, Cyp2a22, Cyp2c39, Cyp2c67, Cyp2d9, Cyp4a10, Cyp4a12a, Cyp7b1, Eci3, Egfr, Elovl3, Ephx2, Etfbkmt, Fam213b, G6pc, Gde1, Gm2a, Gpat4, Gpcpd1, Gpr39, Hsd3b2, Hsd3b5, Insig2, Lpin1, Lrp5, Mid1ip1, Mup11, Mup2, Mup20, Mup7, Mup9, Mvk, Nr1d1, Pgap3, Pigt, Pip5k1c, Rbp1, Rdh9, Scap, Scp2, Src, Sult2a1, Sult2a2, Tecr,…
GO:0044255	cellular lipid metabolic process	GO_BiologicalProcess-GOA_23.02.2017_10h01	1.42636e-05	0.00502077	9.61687e-11	8.65518e-10	[3, 4]	Group08	4.01302	37	[Abcd2, Abhd6, Acnat2, Acot1, Agtr1a, Akr1b7, Avpr1a, B4galnt1, Chpt1, Cyp2a22, Cyp2c39, Cyp2c67, Cyp2d9, Cyp4a10, Cyp4a12a, Eci3, Egfr, Elovl3, Ephx2, Etfbkmt, Fam213b, G6pc, Gm2a, Gpat4, Gpcpd1, Insig2, Lpin1, Mid1ip1, Mvk, Pgap3, Pigt, Pip5k1c, Rbp1, Rdh9, Scap, Src, Tecr]
GO:0008610	lipid biosynthetic process	GO_BiologicalProcess-GOA_23.02.2017_10h01	5.08625e-07	0.00018514	9.61687e-11	8.65518e-10	[4]	Group08	5.37037	29	[Abhd6, Avpr1a, B4galnt1, Chpt1, Cyp17a1, Cyp7b1, Elovl3, Fam213b, Gpat4, Hsd3b2, Hsd3b5, Insig2, Lpin1, Mid1ip1, Mup11, Mup2, Mup20, Mup7, Mup9, Mvk, Nr1d1, Pgap3, Pigt, Pip5k1c, Rbp1, Rdh9, Scap, Scp2, Tecr]
GO:0044283	small molecule biosynthetic process	GO_BiologicalProcess-GOA_23.02.2017_10h01	1.40795e-06	0.000508269	9.61687e-11	8.65518e-10	[4]	Group08	5.47368	26	[Avpr1a, Cbs, Cry1, Cyp7b1, Elovl3, Fam213b, G6pc, Gnpda1, Insig2, Mid1ip1, Mmab, Mup11, Mup2, Mup20, Mup7, Mup9, Mvk, Nr1d1, P2ry1, Pdxk, Ppip5k1, Rbp1, Rdh9, Scap, Scp2, Tecr]
GO:0019216	regulation of lipid metabolic process	GO_BiologicalProcess-GOA_23.02.2017_10h01	3.54779e-07	0.000129494	9.61687e-11	8.65518e-10	[4, 5]	Group08	6.93069	21	[Abcd2, Abhd6, Adora1, Agtr1a, Avpr1a, Ephx2, Etfbkmt, Gpr39, Insig2, Mid1ip1, Mup11, Mup2, Mup20, Mup7, Mup9, Nr1d1, Scap, Scp2, Src, Thra, Tm6sf2]
GO:0045834	positive regulation of lipid metabolic process	GO_BiologicalProcess-GOA_23.02.2017_10h01	2.62208e-06	0.000941326	9.61687e-11	8.65518e-10	[3, 4, 5, 6]	Group08	9.28571	13	[Abcd2, Abhd6, Agtr1a, Avpr1a, Mid1ip1, Mup11, Mup2, Mup20, Mup7, Mup9, Nr1d1, Scp2, Src]
GO:0046890	regulation of lipid biosynthetic process	GO_BiologicalProcess-GOA_23.02.2017_10h01	0.00011987	0.039677	9.61687e-11	8.65518e-10	[4, 5, 6]	Group08	7.43243	11	[Abhd6, Avpr1a, Insig2, Mid1ip1, Mup11, Mup2, Mup20, Mup7, Mup9, Nr1d1, Scap]
GO:0006631	fatty acid metabolic process	GO_BiologicalProcess-GOA_23.02.2017_10h01	2.68182e-05	0.0092791	9.61687e-11	8.65518e-10	[4, 5, 7, 8]	Group08	5.42005	20	[Abcd2, Acnat2, Acot1, Avpr1a, Cyp2a22, Cyp2c39, Cyp2c67, Cyp2d9, Cyp4a10, Cyp4a12a, Eci3, Elovl3, Etfbkmt, Fam213b, Gpat4, Insig2, Lpin1, Mid1ip1, Scap, Tecr]
GO:0032787	monocarboxylic acid metabolic process	GO_BiologicalProcess-GOA_23.02.2017_10h01	7.94181e-06	0.0028114	9.61687e-11	8.65518e-10	[6, 7]	Group08	4.86486	27	[Abcd2, Acnat2, Acot1, Aspa, Avpr1a, Cyp2a22, Cyp2c39, Cyp2c67, Cyp2d9, Cyp4a10, Cyp4a12a, Cyp7b1, Eci3, Elovl3, Etfbkmt, Fam213b, Gpat4, Insig2, Lpin1, Mid1ip1, Nr1d1, Rbp1, Rdh9, Scap, Tecr, Ugt1a9, Ugt2b1]
GO:0051235	maintenance of location	GO_BiologicalProcess-GOA_23.02.2017_10h01	6.41299e-06	0.00227661	6.28485e-15	6.28485e-14	[2, 3]	Group09	6.20915	19	[Ank3, B4galnt1, Crip2, Cry1, Gm2a, Gpr39, Ikbke, Lgals9, Mup11, Mup2, Mup20, Mup7, Mup9, Ngf, Nlrp12, Pip5k1c, Rasa3, Syne1, Thra]
GO:0007267	cell-cell signaling	GO_BiologicalProcess-GOA_23.02.2017_10h01	2.33321e-08	8.53956e-06	6.28485e-15	6.28485e-14	[3]	Group09	4.18888	55	[Abhd6, Adora1, Adra1a, Agtr1a, Arntl, Atp2b2, Bdnf, Car2, Cdh1, Chrna2, Corin, Cry1, Dcdc2a, Dixdc1, Dlgap1, Egfr, Gipc1, Gpr39, Kcnj10, Lgr5, Lrp5, Ly6e, Mllt3, Mup11, Mup2, Mup20, Mup7, Mup9, Nfe2, Ngf, Nkd1, Nr1d1, Ntf3, P2ry1, Pclo, Pim3, Rapgef4, Rims3, Rnf43, Sall1, Shank2, Slc6a9, Src, Ssh1, Ston2, Sybu, Syngap1, Sytl5, Tcf7, Tcf7l1, Tert, Thra, Tnik, Tsku, Zmynd8]
GO:0010817	regulation of hormone levels	GO_BiologicalProcess-GOA_23.02.2017_10h01	8.71379e-07	0.000316311	6.28485e-15	6.28485e-14	[3]	Group09	5.47667	27	[Adora1, Agtr1a, Arntl, Bdnf, Corin, Cry1, Cyp17a1, Egfr, Gpr39, Lrp5, Ly6e, Mup11, Mup2, Mup20, Mup7, Mup9, Ngf, Nr1d1, Ntf3, P2ry1, Pclo, Pim3, Rapgef4, Rbp1, Rdh9, Scp2, Sybu]
GO:0010876	lipid localization	GO_BiologicalProcess-GOA_23.02.2017_10h01	0.000150404	0.0488812	6.28485e-15	6.28485e-14	[3]	Group09	5.08475	18	[Abca2, Abcb11, Abcc4, Agtr1a, B4galnt1, Crip2, Cry1, Gm2a, Ikbke, Mup11, Mup2, Mup20, Mup7, Mup9, Osbpl5, Scp2, Sigmar1, Slco2a1]
GO:0009725	response to hormone	GO_BiologicalProcess-GOA_23.02.2017_10h01	2.45454e-05	0.00854178	6.28485e-15	6.28485e-14	[3, 4]	Group09	4.06699	34	[Abca2, Adra1a, Agtr1a, Arid1a, Arntl, Avpr1a, Bdnf, Car2, Cldn1, Cpeb2, Cry1, Cyp7b1, Egfr, Insig2, Kank2, Lpin1, Lrp5, Mmp14, Mup11, Mup2, Mup20, Mup7, Mup9, Nr1d1, Prkca, Prlr, Ptpre, Scap, Sgk1, Slc25a33, Src, Thra, Trim68, Ugt2b1]
GO:0019915	lipid storage	GO_BiologicalProcess-GOA_23.02.2017_10h01	4.0917e-06	0.00146074	6.28485e-15	6.28485e-14	[3, 4]	Group09	11.9048	10	[B4galnt1, Crip2, Cry1, Gm2a, Ikbke, Mup11, Mup2, Mup20, Mup7, Mup9]
GO:1905952	regulation of lipid localization	GO_BiologicalProcess-GOA_23.02.2017_10h01	0.000112835	0.0374614	6.28485e-15	6.28485e-14	[3, 4]	Group09	7.48299	11	[Abca2, Agtr1a, Crip2, Cry1, Ikbke, Mup11, Mup2, Mup20, Mup7, Mup9, Scp2]
GO:1905953	negative regulation of lipid localization	GO_BiologicalProcess-GOA_23.02.2017_10h01	6.68379e-05	0.0225244	6.28485e-15	6.28485e-14	[2, 3, 4, 5]	Group09	12.963	7	[Crip2, Cry1, Mup11, Mup2, Mup20, Mup7, Mup9]
GO:0008610	lipid biosynthetic process	GO_BiologicalProcess-GOA_23.02.2017_10h01	5.08625e-07	0.00018514	6.28485e-15	6.28485e-14	[4]	Group09	5.37037	29	[Abhd6, Avpr1a, B4galnt1, Chpt1, Cyp17a1, Cyp7b1, Elovl3, Fam213b, Gpat4, Hsd3b2, Hsd3b5, Insig2, Lpin1, Mid1ip1, Mup11, Mup2, Mup20, Mup7, Mup9, Mvk, Nr1d1, Pgap3, Pigt, Pip5k1c, Rbp1, Rdh9, Scap, Scp2, Tecr]
GO:0010883	regulation of lipid storage	GO_BiologicalProcess-GOA_23.02.2017_10h01	9.50521e-05	0.0317474	6.28485e-15	6.28485e-14	[3, 4, 5]	Group09	12.2807	7	[Crip2, Ikbke, Mup11, Mup2, Mup20, Mup7, Mup9]
GO:0044283	small molecule biosynthetic process	GO_BiologicalProcess-GOA_23.02.2017_10h01	1.40795e-06	0.000508269	6.28485e-15	6.28485e-14	[4]	Group09	5.47368	26	[Avpr1a, Cbs, Cry1, Cyp7b1, Elovl3, Fam213b, G6pc, Gnpda1, Insig2, Mid1ip1, Mmab, Mup11, Mup2, Mup20, Mup7, Mup9, Mvk, Nr1d1, P2ry1, Pdxk, Ppip5k1, Rbp1, Rdh9, Scap, Scp2, Tecr]
GO:0048878	chemical homeostasis	GO_BiologicalProcess-GOA_23.02.2017_10h01	2.26089e-06	0.00081392	6.28485e-15	6.28485e-14	[4]	Group09	4.04516	43	[Abca2, Adora1, Adra1a, Agtr1a, Alas2, Ank3, Atp2b2, Atp6v0a1, Avpr1a, Car2, Cdh1, Cldn1, Corin, Cry1, Egfr, Ephx2, Fam20a, G6pc, Gpcpd1, Gpr39, Hamp, Hamp2, Kcnj10, Kdf1, Lrp5, Mup11, Mup2, Mup20, Mup7, Mup9, Ngf, Nox4, Nr1d1, P2ry1, Pim3, Prkca, Rasa3, Scara5, Slc34a2, Slc39a5, Src, Sybu, Trim24]
GO:0001659	temperature homeostasis	GO_BiologicalProcess-GOA_23.02.2017_10h01	5.91231e-05	0.0201019	6.28485e-15	6.28485e-14	[4, 5]	Group09	13.2075	7	[Adora1, Mup11, Mup2, Mup20, Mup7, Mup9, Nr1d1]
GO:0005996	monosaccharide metabolic process	GO_BiologicalProcess-GOA_23.02.2017_10h01	5.24853e-05	0.0180024	6.28485e-15	6.28485e-14	[4, 5]	Group09	5.99251	16	[Cry1, Fuca2, G6pc, Gnpda1, Lrp5, Man1c1, Man2b2, Mup11, Mup2, Mup20, Mup7, Mup9, Nr1d1, Src, Ugt1a9, Ugt2b1]
GO:0009914	hormone transport	GO_BiologicalProcess-GOA_23.02.2017_10h01	2.58735e-05	0.00897811	6.28485e-15	6.28485e-14	[4, 5]	Group09	5.6213	19	[Adora1, Agtr1a, Arntl, Cry1, Egfr, Gpr39, Lrp5, Ly6e, Mup11, Mup2, Mup20, Mup7, Mup9, Nr1d1, P2ry1, Pclo, Pim3, Rapgef4, Sybu]
GO:0010888	negative regulation of lipid storage	GO_BiologicalProcess-GOA_23.02.2017_10h01	1.76308e-05	0.00617078	6.28485e-15	6.28485e-14	[3, 4, 5, 6]	Group09	20	6	[Crip2, Mup11, Mup2, Mup20, Mup7, Mup9]
GO:0019216	regulation of lipid metabolic process	GO_BiologicalProcess-GOA_23.02.2017_10h01	3.54779e-07	0.000129494	6.28485e-15	6.28485e-14	[4, 5]	Group09	6.93069	21	[Abcd2, Abhd6, Adora1, Agtr1a, Avpr1a, Ephx2, Etfbkmt, Gpr39, Insig2, Mid1ip1, Mup11, Mup2, Mup20, Mup7, Mup9, Nr1d1, Scap, Scp2, Src, Thra, Tm6sf2]
GO:0032870	cellular response to hormone stimulus	GO_BiologicalProcess-GOA_23.02.2017_10h01	2.21601e-05	0.00773387	6.28485e-15	6.28485e-14	[4, 5]	Group09	4.59184	27	[Agtr1a, Arid1a, Arntl, Avpr1a, Bdnf, Car2, Cpeb2, Cry1, Cyp7b1, Egfr, Kank2, Lpin1, Mup11, Mup2, Mup20, Mup7, Mup9, Nr1d1, Prkca, Prlr, Ptpre, Sgk1, Slc25a33, Src, Thra, Trim68, Ugt2b1]
GO:0045834	positive regulation of lipid metabolic process	GO_BiologicalProcess-GOA_23.02.2017_10h01	2.62208e-06	0.000941326	6.28485e-15	6.28485e-14	[3, 4, 5, 6]	Group09	9.28571	13	[Abcd2, Abhd6, Agtr1a, Avpr1a, Mid1ip1, Mup11, Mup2, Mup20, Mup7, Mup9, Nr1d1, Scp2, Src]
GO:0046890	regulation of lipid biosynthetic process	GO_BiologicalProcess-GOA_23.02.2017_10h01	0.00011987	0.039677	6.28485e-15	6.28485e-14	[4, 5, 6]	Group09	7.43243	11	[Abhd6, Avpr1a, Insig2, Mid1ip1, Mup11, Mup2, Mup20, Mup7, Mup9, Nr1d1, Scap]
GO:0071322	cellular response to carbohydrate stimulus	GO_BiologicalProcess-GOA_23.02.2017_10h01	5.77796e-05	0.0197028	6.28485e-15	6.28485e-14	[5]	Group09	7.45342	12	[Gpr39, Lrp5, Mup11, Mup2, Mup20, Mup7, Mup9, Nox4, Nr1d1, Pim3, Prkca, Sybu]
GO:0046364	monosaccharide biosynthetic process	GO_BiologicalProcess-GOA_23.02.2017_10h01	6.07298e-05	0.0205267	6.28485e-15	6.28485e-14	[5, 6]	Group09	9.78261	9	[Cry1, G6pc, Gnpda1, Mup11, Mup2, Mup20, Mup7, Mup9, Nr1d1]
GO:0023061	signal release	GO_BiologicalProcess-GOA_23.02.2017_10h01	8.3549e-06	0.00294928	6.28485e-15	6.28485e-14	[4, 6, 7]	Group09	5.34884	23	[Adora1, Agtr1a, Arntl, Cry1, Egfr, Gpr39, Lrp5, Ly6e, Mup11, Mup2, Mup20, Mup7, Mup9, Ngf, Nr1d1, P2ry1, Pclo, Pim3, Rapgef4, Rims3, Slc6a9, Sybu, Sytl5]
GO:0032868	response to insulin	GO_BiologicalProcess-GOA_23.02.2017_10h01	0.000119902	0.0395676	6.28485e-15	6.28485e-14	[5, 6, 7]	Group09	5.83658	15	[Cpeb2, Cry1, Insig2, Lpin1, Mup11, Mup2, Mup20, Mup7, Mup9, Prkca, Ptpre, Scap, Sgk1, Slc25a33, Src]
GO:0046883	regulation of hormone secretion	GO_BiologicalProcess-GOA_23.02.2017_10h01	5.73552e-05	0.0196155	6.28485e-15	6.28485e-14	[3, 4, 5, 6, 7, 8, 9]	Group09	5.94796	16	[Adora1, Agtr1a, Arntl, Cry1, Egfr, Gpr39, Lrp5, Mup11, Mup2, Mup20, Mup7, Mup9, Nr1d1, P2ry1, Pim3, Sybu]
GO:0019319	hexose biosynthetic process	GO_BiologicalProcess-GOA_23.02.2017_10h01	3.89497e-05	0.0133987	6.28485e-15	6.28485e-14	[6, 7]	Group09	10.3448	9	[Cry1, G6pc, Gnpda1, Mup11, Mup2, Mup20, Mup7, Mup9, Nr1d1]
GO:0046879	hormone secretion	GO_BiologicalProcess-GOA_23.02.2017_10h01	1.6377e-05	0.00574831	6.28485e-15	6.28485e-14	[5, 6, 7, 8]	Group09	5.8104	19	[Adora1, Agtr1a, Arntl, Cry1, Egfr, Gpr39, Lrp5, Ly6e, Mup11, Mup2, Mup20, Mup7, Mup9, Nr1d1, P2ry1, Pclo, Pim3, Rapgef4, Sybu]
GO:0051897	positive regulation of protein kinase B signaling	GO_BiologicalProcess-GOA_23.02.2017_10h01	0.000135709	0.0445124	6.28485e-15	6.28485e-14	[5, 6, 7, 8]	Group09	8.82353	9	[AI464131, Egfr, Mup11, Mup2, Mup20, Mup7, Mup9, Nox4, Src]
GO:0071331	cellular response to hexose stimulus	GO_BiologicalProcess-GOA_23.02.2017_10h01	0.00015187	0.049206	6.28485e-15	6.28485e-14	[7]	Group09	7.23684	11	[Gpr39, Lrp5, Mup11, Mup2, Mup20, Mup7, Mup9, Nox4, Nr1d1, Pim3, Sybu]
GO:0071333	cellular response to glucose stimulus	GO_BiologicalProcess-GOA_23.02.2017_10h01	0.000127275	0.0418734	6.28485e-15	6.28485e-14	[6, 7, 8]	Group09	7.38255	11	[Gpr39, Lrp5, Mup11, Mup2, Mup20, Mup7, Mup9, Nox4, Nr1d1, Pim3, Sybu]
GO:0061178	regulation of insulin secretion involved in cellular response to glucose stimulus	GO_BiologicalProcess-GOA_23.02.2017_10h01	1.25883e-06	0.000455698	6.28485e-15	6.28485e-14	[3, 4, 5, 6, 7, 8, 9, 10, 11, 12]	Group09	13.5135	10	[Gpr39, Lrp5, Mup11, Mup2, Mup20, Mup7, Mup9, Nr1d1, Pim3, Sybu]
GO:0035773	insulin secretion involved in cellular response to glucose stimulus	GO_BiologicalProcess-GOA_23.02.2017_10h01	3.66546e-06	0.00131224	6.28485e-15	6.28485e-14	[4, 6, 7, 8, 9, 10, 11]	Group09	12.0482	10	[Gpr39, Lrp5, Mup11, Mup2, Mup20, Mup7, Mup9, Nr1d1, Pim3, Sybu]
GO:0061179	negative regulation of insulin secretion involved in cellular response to glucose stimulus	GO_BiologicalProcess-GOA_23.02.2017_10h01	4.39842e-06	0.00156584	6.28485e-15	6.28485e-14	[3, 4, 5, 6, 7, 8, 9, 10, 11, 12, 13]	Group09	25	6	[Mup11, Mup2, Mup20, Mup7, Mup9, Pim3]

## Sheet: Fig 2c
Raw sequencing data are deposited in BioProject (ID: ph4b9).
		SHAM CTRL	OVX CTRL	OVX *AA
				*AA
	Cyp2a22	-0.0555414	-1.84114	-0.717214
	Cyp2c39	-0.0149181	-0.642001	-0.144089
	Cyp2c67	-0.00602543	0.748069	0.184869
	Cyp2d9	-0.0473483	2.28292	1.00207
	Cyp3a41b	-0.21438	-6.95736	-4.99275
	Cyp4a12a	0.404798	6.87049	5.23197
	Cyp4a12b	2	5.64664	2.73832
	Cyp7b1	-0.0247924	0.704989	-0.0889646
	Cyp17a1	-0.01931	-1.69679	-0.768431

[truncated: 60 more sheets: Fig 2d, Fig 2e, Fig 2f, Fig 2g, Fig 2h, Fig 2i, Fig 2j, Fig 2k, Fig 3b, Fig 3d, Fig 3f, Fig 3h, Fig 4b, Fig 4c, FIg 4d, Fig 4e, Fig 4f, Fig 4g, Fig 4h, Fig 4i …]
